# Supplementary material for: Forest Loss in Protected Areas and Intact Forest Landscapes: A Global Analysis
Source: PLoS One. 2015 Oct 14;10(10):e0138918. doi: 10.1371/journal.pone.0138918 (PMC4605629; doi:10.1371/journal.pone.0138918)
Supplement: S2 Table — Forest extent and forest loss results presented at country level. (XLSX) [file pone.0138918.s005.xlsx]

## Sheet: Supplementary
Country	Land area (km2)	Extent of total forest (km2)	Extent of protected forest (km2)	Extent of protected forest with IUCN category Ia (km2)	Extent of protected forest with IUCN category Ib (km2)	Extent of protected forest with IUCN category II (km2)	Extent of protected forest with IUCN category III (km2)	Extent of protected forest with IUCN category IV (km2)	Extent of protected forest with IUCN category V (km2)	Extent of protected forest with IUCN category VI (km2)	Extent of non-protected forest (km2)	Extent of intact forest (km2)	Extent of non-intact forest (km2)	Extent of protected intact forest (km2)	Extent of non-protected intact forest (km2)	Total forest extent of land area	Protected forest of total forest	Intact forest of total forest	Protected intact forest of total intact forest	Loss of total forest (km2)	Loss of protected forest (km2)	Loss of protected forest with IUCN category Ia (km2)	Loss of protected forest with IUCN category Ib (km2)	Loss of protected forest with IUCN category II (km2)	Loss of protected forest with IUCN category III (km2)	Loss of protected forest with IUCN category IV (km2)	Loss of protected forest with IUCN category V (km2)	Loss of protected forest with IUCN category VI (km2)	Loss of non-protected forest (km2)	Loss of intact forest (km2)	Loss of non-intact forest (km2)	Loss of protected intact forest (km2)	Loss of non-protected intact forest (km2)	Loss in total forest of total forest extent	Loss in protected forest of protected forest extent	Loss in protected forest with IUCN category Ia of the extent of protected forest with IUCN category Ia	Loss in protected forest with IUCN category Ib of the extent of protected forest with IUCN category Ib	Loss in protected forest with IUCN category II of the extent of protected forest with IUCN category II	Loss in protected forest with IUCN category III of the extent of protected forest with IUCN category III	Loss in protected forest with IUCN category IV of the extent of protected forest with IUCN category IV	Loss in protected forest with IUCN category V of the extent of protected forest with IUCN category V	Loss in protected forest with IUCN category VI of the extent of protected forest with IUCN category VI	Loss in non-protected forest of non-protected forest extent	Loss in intact forest of intact forest extent	Loss in non-intact forest of non-intact forest extent	Loss in protected intact forest of protected intact forest extent	Loss in non-protected intact forest of non-protected intact forest extent	Ratio between protected forest loss and non-protected forest loss	Ratio between intact forest loss and non-intact forest loss
Afghanistan	643210	2838.6	183.76	0.069139	0	0.0023463	0	0.066087	0	0	2654.9	0	2838.6	0	0	0.0044132	0.064734	0	no intact forest	17.783	1.3666	0.00075983	no Ib categorized protected forest	0	no III categorized protected forest	0.00077743	no V categorized protected forest	no VI categorized protected forest	16.416	no intact forest	17.783	no protected intact forest	no non-protected intact forest	0.0062644	0.0074369	0.01099	no Ib categorized protected forest	0	no III categorized protected forest	0.011764	no V categorized protected forest	no VI categorized protected forest	0.0061833	no intact forest	0.0062644	no protected intact forest	no non-protected intact forest	1.2027	no intact or non-intact forest
Aland	3751.1	1217.8	16.748	0	0	0.0038291	0	0	0	0	1201.1	0	1217.8	0	0	0.32465	0.013752	0	no intact forest	64.782	0.35931	no Ia categorized protected forest	no Ib categorized protected forest	0	no III categorized protected forest	no IV categorized protected forest	no V categorized protected forest	no VI categorized protected forest	64.423	no intact forest	64.782	no protected intact forest	no non-protected intact forest	0.053196	0.021454	no Ia categorized protected forest	no Ib categorized protected forest	0	no III categorized protected forest	no IV categorized protected forest	no V categorized protected forest	no VI categorized protected forest	0.053639	no intact forest	0.053196	no protected intact forest	no non-protected intact forest	0.39998	no intact or non-intact forest
Albania	28651	7526.7	688.99	55.572	0	360.07	24.117	119.96	58.589	65.232	6837.7	0	7526.7	0	0	0.2627	0.09154	0	no intact forest	294.76	21.508	0.70038	no Ib categorized protected forest	6.972	0.87651	3.9421	1.4389	7.3512	273.25	no intact forest	294.76	no protected intact forest	no non-protected intact forest	0.039162	0.031217	0.012603	no Ib categorized protected forest	0.019363	0.036343	0.032862	0.024559	0.11269	0.039962	no intact forest	0.039162	no protected intact forest	no non-protected intact forest	0.78116	no intact or non-intact forest
Algeria	2307200	14187	523.8	0	0	76.51	0	0	0	0	13663	0	14187	0	0	0.0061491	0.036921	0	no intact forest	680.31	25.547	no Ia categorized protected forest	no Ib categorized protected forest	6.863	no III categorized protected forest	no IV categorized protected forest	no V categorized protected forest	no VI categorized protected forest	654.76	no intact forest	680.31	no protected intact forest	no non-protected intact forest	0.047953	0.048774	no Ia categorized protected forest	no Ib categorized protected forest	0.0897	no III categorized protected forest	no IV categorized protected forest	no V categorized protected forest	no VI categorized protected forest	0.047921	no intact forest	0.047953	no protected intact forest	no non-protected intact forest	1.0178	no intact or non-intact forest
American Samoa	no data	no data	no data	no data	no data	no data	no data	no data	no data	no data	no data	no data	no data	no data	no data	no data	no data	no data	no data	no data	no data	no data	no data	no data	no data	no data	no data	no data	no data	no data	no data	no data	no data	no data	no data	no data	no data	no data	no data	no data	no data	no data	no data	no data	no data	no data	no data	no data	no data
Andorra	453.66	197.46	3.8003	0	0	0	0	0	0.13923	0	193.66	0	197.46	0	0	0.43525	0.019246	0	no intact forest	0.55422	0.0091475	no Ia categorized protected forest	no Ib categorized protected forest	no II categorized protected forest	no III categorized protected forest	no IV categorized protected forest	0	no VI categorized protected forest	0.54507	no intact forest	0.55422	no protected intact forest	no non-protected intact forest	0.0028068	0.0024071	no Ia categorized protected forest	no Ib categorized protected forest	no II categorized protected forest	no III categorized protected forest	no IV categorized protected forest	0	no VI categorized protected forest	0.0028146	no intact forest	0.0028068	no protected intact forest	no non-protected intact forest	0.8552	no intact or non-intact forest
Angola	1248600	659500	17524	0	0	6595.5	0	8940	0.0027793	0.74724	641980	2852.6	656650	0	2852.6	0.52821	0.026572	0.0043253	0	15423	413.89	no Ia categorized protected forest	no Ib categorized protected forest	195.49	no III categorized protected forest	154.03	0.0027793	0.0075289	15009	30.731	15392	no protected intact forest	30.731	0.023386	0.023619	no Ia categorized protected forest	no Ib categorized protected forest	0.02964	no III categorized protected forest	0.017229	1	0.010076	0.02338	0.010773	0.023441	no protected intact forest	0.010773	1.0102	0.45959
Anguilla	142.22	25.652	0	0	0	0	0	0	0	0	25.652	0	25.652	0	0	0.18036	0	0	no intact forest	0.45068	no protected forest	no Ia categorized protected forest	no Ib categorized protected forest	no II categorized protected forest	no III categorized protected forest	no IV categorized protected forest	no V categorized protected forest	no VI categorized protected forest	0.45068	no intact forest	0.45068	no protected intact forest	no non-protected intact forest	0.017569	no protected forest	no Ia categorized protected forest	no Ib categorized protected forest	no II categorized protected forest	no III categorized protected forest	no IV categorized protected forest	no V categorized protected forest	no VI categorized protected forest	0.017569	no intact forest	0.017569	no protected intact forest	no non-protected intact forest	no protected or non-protected forest	no intact or non-intact forest
Antarctica	no data	no data	no data	no data	no data	no data	no data	no data	no data	no data	no data	no data	no data	no data	no data	no data	no data	no data	no data	no data	no data	no data	no data	no data	no data	no data	no data	no data	no data	no data	no data	no data	no data	no data	no data	no data	no data	no data	no data	no data	no data	no data	no data	no data	no data	no data	no data	no data	no data
Antigua and Barbuda	585.79	202.59	23.058	0	0	16.399	0	0	0	0	179.53	0	202.59	0	0	0.34584	0.11382	0	no intact forest	4.2657	0.11532	no Ia categorized protected forest	no Ib categorized protected forest	0.079989	no III categorized protected forest	no IV categorized protected forest	no V categorized protected forest	no VI categorized protected forest	4.1504	no intact forest	4.2657	no protected intact forest	no non-protected intact forest	0.021056	0.0050015	no Ia categorized protected forest	no Ib categorized protected forest	0.0048776	no III categorized protected forest	no IV categorized protected forest	no V categorized protected forest	no VI categorized protected forest	0.023118	no intact forest	0.021056	no protected intact forest	no non-protected intact forest	0.21635	no intact or non-intact forest
Argentina	2770700	412300	33078	256.12	0.012056	10552	0.15906	94.505	18.307	9259.6	379220	23930	388370	12827	11102	0.14881	0.080228	0.058039	0.53604	44899	687.01	2.8858	0	94.514	0.0046648	0.55778	7.6974	323.98	44212	175.08	44724	60.142	114.94	0.1089	0.020769	0.011267	0	0.0089572	0.029328	0.0059021	0.42045	0.034989	0.11658	0.0073164	0.11516	0.0046886	0.010353	0.17815	0.063534
Armenia	28459	3573.1	797.83	135.41	0	331.13	0	255.45	0	0	2775.3	0	3573.1	0	0	0.12555	0.22329	0	no intact forest	19.055	1.9686	0.097643	no Ib categorized protected forest	0.4337	no III categorized protected forest	0.77275	no V categorized protected forest	no VI categorized protected forest	17.086	no intact forest	19.055	no protected intact forest	no non-protected intact forest	0.0053329	0.0024675	0.00072111	no Ib categorized protected forest	0.0013097	no III categorized protected forest	0.0030251	no V categorized protected forest	no VI categorized protected forest	0.0061566	no intact forest	0.0053329	no protected intact forest	no non-protected intact forest	0.40078	no intact or non-intact forest
Aruba	229.61	1.1366	0	0	0	0	0	0	0	0	1.1366	0	1.1366	0	0	0.00495	0	0	no intact forest	0.023195	no protected forest	no Ia categorized protected forest	no Ib categorized protected forest	no II categorized protected forest	no III categorized protected forest	no IV categorized protected forest	no V categorized protected forest	no VI categorized protected forest	0.023195	no intact forest	0.023195	no protected intact forest	no non-protected intact forest	0.020408	no protected forest	no Ia categorized protected forest	no Ib categorized protected forest	no II categorized protected forest	no III categorized protected forest	no IV categorized protected forest	no V categorized protected forest	no VI categorized protected forest	0.020408	no intact forest	0.020408	no protected intact forest	no non-protected intact forest	no protected or non-protected forest	no intact or non-intact forest
Australia	7721300	482160	176130	17618	15712	67966	2363.8	4869.1	2796.6	16220	306030	52360	429800	34863	17497	0.062445	0.36529	0.10859	0.66583	33194	11442	4200.9	812.98	3773.1	202.95	258.2	62.75	299.04	21752	3573.4	29621	1773.2	1800.3	0.068846	0.064965	0.23844	0.051744	0.055514	0.08586	0.053028	0.022438	0.018437	0.07108	0.068248	0.068919	0.050861	0.10289	0.91397	0.99027
Austria	83539	44092	10926	6.8784	0.98998	585.3	9.1901	986.45	8315.3	851.06	33166	0	44092	0	0	0.5278	0.24781	0	no intact forest	2002.2	452.82	0.10846	0.0012837	16.056	0.59559	31.108	384.85	15.734	1549.3	no intact forest	2002.2	no protected intact forest	no non-protected intact forest	0.045408	0.041442	0.015768	0.0012967	0.027432	0.064807	0.031535	0.046282	0.018487	0.046715	no intact forest	0.045408	no protected intact forest	no non-protected intact forest	0.88713	no intact or non-intact forest
Azerbaijan	86471	13911	2965	831.09	0	1032	1.2015	996.31	0	0	10946	0	13911	0	0	0.16087	0.21314	0	no intact forest	68.148	14.939	1.9921	no Ib categorized protected forest	7.6834	0	5.1392	no V categorized protected forest	no VI categorized protected forest	53.209	no intact forest	68.148	no protected intact forest	no non-protected intact forest	0.004899	0.0050385	0.0023969	no Ib categorized protected forest	0.0074453	0	0.0051582	no V categorized protected forest	no VI categorized protected forest	0.0048612	no intact forest	0.004899	no protected intact forest	no non-protected intact forest	1.0365	no intact or non-intact forest
Bahamas	18061	3276.6	46.499	0	0	46.499	0	0	0	0	3230.1	0	3276.6	0	0	0.18142	0.014192	0	no intact forest	91.618	0.35138	no Ia categorized protected forest	no Ib categorized protected forest	0.35138	no III categorized protected forest	no IV categorized protected forest	no V categorized protected forest	no VI categorized protected forest	91.267	no intact forest	91.618	no protected intact forest	no non-protected intact forest	0.027962	0.0075567	no Ia categorized protected forest	no Ib categorized protected forest	0.0075567	no III categorized protected forest	no IV categorized protected forest	no V categorized protected forest	no VI categorized protected forest	0.028255	no intact forest	0.027962	no protected intact forest	no non-protected intact forest	0.26744	no intact or non-intact forest
Bahrain	975.34	0	0	0	0	0	0	0	0	0	0	0	0	0	0	0	no forest	no forest	no intact forest	no forest	no protected forest	no Ia categorized protected forest	no Ib categorized protected forest	no II categorized protected forest	no III categorized protected forest	no IV categorized protected forest	no V categorized protected forest	no VI categorized protected forest	no non-protected forest	no intact forest	no non-intact forest	no protected intact forest	no non-protected intact forest	no forest	no protected forest	no Ia categorized protected forest	no Ib categorized protected forest	no II categorized protected forest	no III categorized protected forest	no IV categorized protected forest	no V categorized protected forest	no VI categorized protected forest	no non-protected forest	no intact forest	no non-intact forest	no protected intact forest	no non-protected intact forest	no protected or non-protected forest	no intact or non-intact forest
Bangladesh	142750	22178	3717	0.00088253	0.34236	316.29	0	220.4	0	3033.8	18461	0	22178	0	0	0.15536	0.1676	0	no intact forest	529.74	31.541	0	0	13.736	no III categorized protected forest	9.6569	no V categorized protected forest	0.5506	498.2	no intact forest	529.74	no protected intact forest	no non-protected intact forest	0.023886	0.0084856	0	0	0.04343	no III categorized protected forest	0.043816	no V categorized protected forest	0.00018149	0.026987	no intact forest	0.023886	no protected intact forest	no non-protected intact forest	0.31444	no intact or non-intact forest
Barbados	488.84	55.969	0	0	0	0	0	0	0	0	55.969	0	55.969	0	0	0.11449	0	0	no intact forest	2.6765	no protected forest	no Ia categorized protected forest	no Ib categorized protected forest	no II categorized protected forest	no III categorized protected forest	no IV categorized protected forest	no V categorized protected forest	no VI categorized protected forest	2.6765	no intact forest	2.6765	no protected intact forest	no non-protected intact forest	0.047822	no protected forest	no Ia categorized protected forest	no Ib categorized protected forest	no II categorized protected forest	no III categorized protected forest	no IV categorized protected forest	no V categorized protected forest	no VI categorized protected forest	0.047822	no intact forest	0.047822	no protected intact forest	no non-protected intact forest	no protected or non-protected forest	no intact or non-intact forest
Belarus	206070	93439	10336	1969.3	0	987.55	0.40762	6153.2	10.848	1.0287	83103	0	93439	0	0	0.45343	0.11061	0	no intact forest	4133.8	298.52	23.318	no Ib categorized protected forest	16.154	0.0011814	221.46	0.5851	0.11261	3835.3	no intact forest	4133.8	no protected intact forest	no non-protected intact forest	0.044241	0.028882	0.011841	no Ib categorized protected forest	0.016358	0.0028984	0.03599	0.053936	0.10946	0.046151	no intact forest	0.044241	no protected intact forest	no non-protected intact forest	0.62582	no intact or non-intact forest
Belgium	30740	9111.9	3671.8	0	0	1304.4	0	24.226	26.533	201.61	5440.2	0	9111.9	0	0	0.29642	0.40296	0	no intact forest	592.89	281.26	no Ia categorized protected forest	no Ib categorized protected forest	138.6	no III categorized protected forest	1.2294	1.6751	7.1059	311.63	no intact forest	592.89	no protected intact forest	no non-protected intact forest	0.065068	0.076601	no Ia categorized protected forest	no Ib categorized protected forest	0.10625	no III categorized protected forest	0.050746	0.063134	0.035245	0.057284	no intact forest	0.065068	no protected intact forest	no non-protected intact forest	1.3372	no intact or non-intact forest
Belize	22951	17645	7379.2	418.14	0	478.71	18.132	1695.6	0	4669.6	10266	4345.1	13300	3867.3	477.78	0.76882	0.41819	0.24624	0.89004	1204.2	189.37	0.71178	no Ib categorized protected forest	8.9805	0.054776	18.03	no V categorized protected forest	157.4	1014.8	30.261	1173.9	21.627	8.6342	0.068242	0.025662	0.0017022	no Ib categorized protected forest	0.01876	0.003021	0.010634	no V categorized protected forest	0.033707	0.098846	0.0069644	0.08826	0.0055922	0.018072	0.25962	0.078908
Benin	115310	8346.4	2552.3	0	0	0.02609	0	0	0	0.051274	5794.1	0	8346.4	0	0	0.072384	0.3058	0	no intact forest	572.11	39.945	no Ia categorized protected forest	no Ib categorized protected forest	0.004652	no III categorized protected forest	no IV categorized protected forest	no V categorized protected forest	0.0093164	532.17	no intact forest	572.11	no protected intact forest	no non-protected intact forest	0.068546	0.015651	no Ia categorized protected forest	no Ib categorized protected forest	0.17831	no III categorized protected forest	no IV categorized protected forest	no V categorized protected forest	0.1817	0.091847	no intact forest	0.068546	no protected intact forest	no non-protected intact forest	0.1704	no intact or non-intact forest
Bermuda	129.7	6.6097	0.51995	0	0.1955	0.12475	0	0.04669	0	0	6.0898	0	6.6097	0	0	0.050963	0.078664	0	no intact forest	0.043481	0.0024142	no Ia categorized protected forest	0.0016091	0	no III categorized protected forest	0.00080517	no V categorized protected forest	no VI categorized protected forest	0.041067	no intact forest	0.043481	no protected intact forest	no non-protected intact forest	0.0065784	0.0046432	no Ia categorized protected forest	0.0082304	0	no III categorized protected forest	0.017245	no V categorized protected forest	no VI categorized protected forest	0.0067436	no intact forest	0.0065784	no protected intact forest	no non-protected intact forest	0.68854	no intact or non-intact forest
Bhutan	39974	26257	6885.9	372.14	0	4575	0	1930.8	0	0	19371	4833.2	21423	2240.1	2593.1	0.65684	0.26225	0.18407	0.46347	120.55	21.025	0.85476	no Ib categorized protected forest	16.467	no III categorized protected forest	3.6998	no V categorized protected forest	no VI categorized protected forest	99.522	13.493	107.05	6.4052	7.0878	0.0045911	0.0030533	0.0022969	no Ib categorized protected forest	0.0035994	no III categorized protected forest	0.0019162	no V categorized protected forest	no VI categorized protected forest	0.0051378	0.0027917	0.0049971	0.0028594	0.0027333	0.59429	0.55867
Bolivia	1078900	654340	173150	0	13800	46895	0	75444	0	9022.8	481190	226150	428190	91517	134640	0.60651	0.26462	0.34562	0.40467	30442	2342.9	no Ia categorized protected forest	370.81	396.28	no III categorized protected forest	694.25	no V categorized protected forest	143.52	28099	3172.6	27269	734.63	2438	0.046522	0.013531	no Ia categorized protected forest	0.026871	0.0084504	no III categorized protected forest	0.0092023	no V categorized protected forest	0.015906	0.058394	0.014029	0.063684	0.0080273	0.018108	0.23172	0.22029
Bosnia and Herzegovina	50966	27732	170.72	0	0	2.0485	0	4.3191	12.029	0	27561	0	27732	0	0	0.54412	0.0061561	0	no intact forest	174.69	0.79742	no Ia categorized protected forest	no Ib categorized protected forest	0.0041196	no III categorized protected forest	0.0013482	0.40281	no VI categorized protected forest	173.9	no intact forest	174.69	no protected intact forest	no non-protected intact forest	0.0062994	0.0046709	no Ia categorized protected forest	no Ib categorized protected forest	0.002011	no III categorized protected forest	0.00031216	0.033487	no VI categorized protected forest	0.0063095	no intact forest	0.0062994	no protected intact forest	no non-protected intact forest	0.7403	no intact or non-intact forest
Botswana	577760	1030	789.69	0	181.05	0.53556	0	0.28584	0	0.0036198	240.3	0	1030	0	0	0.0017827	0.7667	0	no intact forest	11.581	5.9961	no Ia categorized protected forest	3.2681	0.043529	no III categorized protected forest	0.0018306	no V categorized protected forest	0	5.5846	no intact forest	11.581	no protected intact forest	no non-protected intact forest	0.011244	0.007593	no Ia categorized protected forest	0.018051	0.081278	no III categorized protected forest	0.0064044	no V categorized protected forest	0	0.023241	no intact forest	0.011244	no protected intact forest	no non-protected intact forest	0.32671	no intact or non-intact forest
Bouvet Island	no data	no data	no data	no data	no data	no data	no data	no data	no data	no data	no data	no data	no data	no data	no data	no data	no data	no data	no data	no data	no data	no data	no data	no data	no data	no data	no data	no data	no data	no data	no data	no data	no data	no data	no data	no data	no data	no data	no data	no data	no data	no data	no data	no data	no data	no data	no data	no data	no data
Brazil	8477100	5323800	2075900	142890	0	201580	1223.2	351.17	192510	432380	3247900	2455800	2868000	1580700	875030	0.62802	0.38992	0.46128	0.64368	342080	27501	1171.4	no Ib categorized protected forest	1497.7	40.378	9.5757	11134	5388.2	314580	20054	322030	6700.1	13354	0.064255	0.013248	0.008198	no Ib categorized protected forest	0.00743	0.03301	0.027268	0.057834	0.012462	0.096856	0.0081659	0.11228	0.0042386	0.015261	0.13678	0.072726
British Indian Ocean Territory	no data	no data	no data	no data	no data	no data	no data	no data	no data	no data	no data	no data	no data	no data	no data	no data	no data	no data	no data	no data	no data	no data	no data	no data	no data	no data	no data	no data	no data	no data	no data	no data	no data	no data	no data	no data	no data	no data	no data	no data	no data	no data	no data	no data	no data	no data	no data	no data	no data
British Virgin Islands	337.61	79.519	1.7692	0	0	1.5645	0.053238	0	0	0	77.75	0	79.519	0	0	0.23553	0.022249	0	no intact forest	0.58629	0	no Ia categorized protected forest	no Ib categorized protected forest	0	0	no IV categorized protected forest	no V categorized protected forest	no VI categorized protected forest	0.58629	no intact forest	0.58629	no protected intact forest	no non-protected intact forest	0.0073729	0	no Ia categorized protected forest	no Ib categorized protected forest	0	0	no IV categorized protected forest	no V categorized protected forest	no VI categorized protected forest	0.0075407	no intact forest	0.0073729	no protected intact forest	no non-protected intact forest	0	no intact or non-intact forest
Brunei	5956.9	5310.8	1217.9	519.75	0	549.67	0	0	39.925	0	4092.9	2007.9	3302.9	791.68	1216.2	0.89154	0.22932	0.37808	0.39428	169.46	14.821	3.232	no Ib categorized protected forest	10.894	no III categorized protected forest	no IV categorized protected forest	0.65489	no VI categorized protected forest	154.64	17.114	152.35	6.3144	10.8	0.031909	0.01217	0.0062184	no Ib categorized protected forest	0.019819	no III categorized protected forest	no IV categorized protected forest	0.016403	no VI categorized protected forest	0.037782	0.0085234	0.046125	0.007976	0.0088798	0.32211	0.18479
Bulgaria	112250	43361	24350	149.88	0	1040.8	72.272	36.64	1544.6	308.04	19011	0	43361	0	0	0.3863	0.56157	0	no intact forest	761.48	368.37	0.45401	no Ib categorized protected forest	6.723	0.89634	0.28152	7.6349	4.2003	393.11	no intact forest	761.48	no protected intact forest	no non-protected intact forest	0.017561	0.015128	0.003029	no Ib categorized protected forest	0.0064593	0.012402	0.0076834	0.004943	0.013635	0.020678	no intact forest	0.017561	no protected intact forest	no non-protected intact forest	0.73159	no intact or non-intact forest
Burkina Faso	274690	36.793	7.2225	0	0	0.056786	0	0.011178	0	0	29.57	0	36.793	0	0	0.00013394	0.1963	0	no intact forest	11.269	0.64242	no Ia categorized protected forest	no Ib categorized protected forest	0.056786	no III categorized protected forest	0	no V categorized protected forest	no VI categorized protected forest	10.626	no intact forest	11.269	no protected intact forest	no non-protected intact forest	0.30628	0.088947	no Ia categorized protected forest	no Ib categorized protected forest	1	no III categorized protected forest	0	no V categorized protected forest	no VI categorized protected forest	0.35936	no intact forest	0.30628	no protected intact forest	no non-protected intact forest	0.24751	no intact or non-intact forest
Burundi	25157	9233.4	880.56	0	0	0	0	880.56	0	0	8352.9	0	9233.4	0	0	0.36703	0.095366	0	no intact forest	167.77	4.636	no Ia categorized protected forest	no Ib categorized protected forest	no II categorized protected forest	no III categorized protected forest	4.636	no V categorized protected forest	no VI categorized protected forest	163.13	no intact forest	167.77	no protected intact forest	no non-protected intact forest	0.01817	0.0052649	no Ia categorized protected forest	no Ib categorized protected forest	no II categorized protected forest	no III categorized protected forest	0.0052649	no V categorized protected forest	no VI categorized protected forest	0.01953	no intact forest	0.01817	no protected intact forest	no non-protected intact forest	0.26958	no intact or non-intact forest
Cape Verde	4610.5	80.048	5.7807	0	0	0	0	0	0	0	74.268	0	80.048	0	0	0.017362	0.072215	0	no intact forest	0.91373	0.031194	no Ia categorized protected forest	no Ib categorized protected forest	no II categorized protected forest	no III categorized protected forest	no IV categorized protected forest	no V categorized protected forest	no VI categorized protected forest	0.88253	no intact forest	0.91373	no protected intact forest	no non-protected intact forest	0.011415	0.0053962	no Ia categorized protected forest	no Ib categorized protected forest	no II categorized protected forest	no III categorized protected forest	no IV categorized protected forest	no V categorized protected forest	no VI categorized protected forest	0.011883	no intact forest	0.011415	no protected intact forest	no non-protected intact forest	0.45411	no intact or non-intact forest
Cambodia	179990	94449	37150	37.538	0	5379.7	4.3833	21459	210.41	3232.2	57299	1023.7	93425	0	1023.7	0.52476	0.39334	0.010839	0	12164	2825.4	1.1619	no Ib categorized protected forest	153.13	0.015688	1737	28.4	224.99	9338.5	3.7124	12160	no protected intact forest	3.7124	0.12879	0.076054	0.030954	no Ib categorized protected forest	0.028465	0.0035791	0.080945	0.13498	0.06961	0.16298	0.0036263	0.13016	no protected intact forest	0.0036263	0.46665	0.027861
Cameroon	465990	351740	44647	0	0	17659	0	8086.3	0	37.472	307090	52839	298900	19636	33203	0.75483	0.12693	0.15022	0.37162	4320.8	163.9	no Ia categorized protected forest	no Ib categorized protected forest	22.664	no III categorized protected forest	13.211	no V categorized protected forest	0.25807	4157	61.158	4259.7	8.6743	52.483	0.012284	0.0036709	no Ia categorized protected forest	no Ib categorized protected forest	0.0012834	no III categorized protected forest	0.0016337	no V categorized protected forest	0.0068871	0.013536	0.0011574	0.014251	0.00044175	0.0015807	0.27119	0.081217
Canada	9281200	4362300	411280	4848.2	111970	219940	42484	12873	475.28	10076	3951000	2020100	2342300	255290	1764800	0.47002	0.09428	0.46307	0.12637	258100	19158	49.732	6657.6	8854.9	2096	482.26	15.699	151.72	238940	115130	142970	15251	99880	0.059165	0.046581	0.010258	0.059458	0.040259	0.049336	0.037464	0.033032	0.015058	0.060475	0.056994	0.061038	0.059743	0.056596	0.77025	0.93375
Cayman Islands	745.88	139.38	16.361	0	5.5323	2.114	0	4.0092	0	0	123.02	0	139.38	0	0	0.18686	0.11739	0	no intact forest	2.7455	0.078877	no Ia categorized protected forest	0.01974	0.01704	no III categorized protected forest	0.040303	no V categorized protected forest	no VI categorized protected forest	2.6666	no intact forest	2.7455	no protected intact forest	no non-protected intact forest	0.019698	0.004821	no Ia categorized protected forest	0.003568	0.0080605	no III categorized protected forest	0.010053	no V categorized protected forest	no VI categorized protected forest	0.021677	no intact forest	0.019698	no protected intact forest	no non-protected intact forest	0.22241	no intact or non-intact forest
Central African Republic	620140	528550	78574	608.16	0	9401.1	0	24131	0	3310.3	449980	8687.5	519860	4056.8	4630.7	0.85231	0.14866	0.016436	0.46697	4531.1	285.5	0.036676	no Ib categorized protected forest	8.8841	no III categorized protected forest	23.617	no V categorized protected forest	14.37	4245.6	12.603	4518.5	4.6087	7.9938	0.0085726	0.0036335	6.0306e-05	no Ib categorized protected forest	0.00094501	no III categorized protected forest	0.0009787	no V categorized protected forest	0.0043409	0.0094351	0.0014507	0.0086916	0.001136	0.0017263	0.38511	0.1669
Chad	1269000	12013	295.21	0	0	193.38	0	5.7891	0	0	11717	0	12013	0	0	0.009466	0.024575	0	no intact forest	565.42	10.603	no Ia categorized protected forest	no Ib categorized protected forest	1.5958	no III categorized protected forest	2.1069	no V categorized protected forest	no VI categorized protected forest	554.82	no intact forest	565.42	no protected intact forest	no non-protected intact forest	0.047069	0.035918	no Ia categorized protected forest	no Ib categorized protected forest	0.0082521	no III categorized protected forest	0.36394	no V categorized protected forest	no VI categorized protected forest	0.04735	no intact forest	0.047069	no protected intact forest	no non-protected intact forest	0.75857	no intact or non-intact forest
Chile	779070	199290	61074	0.5994	0	27256	6.4429	22996	0	13.995	138210	55557	143730	23575	31982	0.2558	0.30646	0.27878	0.42434	13279	637.79	0.0013185	no Ib categorized protected forest	334.02	0.048925	210.86	no V categorized protected forest	0.048695	12641	677.64	12602	445.13	232.51	0.066634	0.010443	0.0021997	no Ib categorized protected forest	0.012255	0.0075937	0.0091692	no V categorized protected forest	0.0034795	0.091464	0.012197	0.087676	0.018881	0.0072701	0.11418	0.13912
China	9344600	1753900	127380	23.868	2.0725	9.6735	0	5.7638	100870	1596.2	1626500	19668	1734200	5507.3	14161	0.18769	0.072628	0.011214	0.28001	59119	3484.7	0.46573	0.077443	0.030294	no III categorized protected forest	0.14122	2909.8	17.431	55634	172.96	58946	20.793	152.17	0.033707	0.027356	0.019513	0.037367	0.0031317	no III categorized protected forest	0.0245	0.028847	0.01092	0.034205	0.008794	0.03399	0.0037755	0.010746	0.79978	0.25873
Christmas Island	no data	no data	no data	no data	no data	no data	no data	no data	no data	no data	no data	no data	no data	no data	no data	no data	no data	no data	no data	no data	no data	no data	no data	no data	no data	no data	no data	no data	no data	no data	no data	no data	no data	no data	no data	no data	no data	no data	no data	no data	no data	no data	no data	no data	no data	no data	no data	no data	no data
Cocos Islands	no data	no data	no data	no data	no data	no data	no data	no data	no data	no data	no data	no data	no data	no data	no data	no data	no data	no data	no data	no data	no data	no data	no data	no data	no data	no data	no data	no data	no data	no data	no data	no data	no data	no data	no data	no data	no data	no data	no data	no data	no data	no data	no data	no data	no data	no data	no data	no data	no data
Colombia	1138600	829100	220080	0	0	61194	0.51243	501.52	11.448	309.12	609020	349580	479520	136840	212750	0.72816	0.26544	0.42164	0.39143	24914	2157.1	no Ia categorized protected forest	no Ib categorized protected forest	694.9	0.0018805	2.1816	0.21765	17.209	22756	390.29	24523	143.63	246.66	0.030049	0.0098015	no Ia categorized protected forest	no Ib categorized protected forest	0.011356	0.0036698	0.0043499	0.019012	0.055671	0.037365	0.0011164	0.051141	0.0010496	0.0011594	0.26231	0.021831
Comoros	1945.5	1447	11.595	0	0	0	0	0	0	0	1435.4	0	1447	0	0	0.74375	0.008013	0	no intact forest	6.9841	0.041428	no Ia categorized protected forest	no Ib categorized protected forest	no II categorized protected forest	no III categorized protected forest	no IV categorized protected forest	no V categorized protected forest	no VI categorized protected forest	6.9426	no intact forest	6.9841	no protected intact forest	no non-protected intact forest	0.0048266	0.003573	no Ia categorized protected forest	no Ib categorized protected forest	no II categorized protected forest	no III categorized protected forest	no IV categorized protected forest	no V categorized protected forest	no VI categorized protected forest	0.0048368	no intact forest	0.0048266	no protected intact forest	no non-protected intact forest	0.73872	no intact or non-intact forest
Cook Islands	no data	no data	no data	no data	no data	no data	no data	no data	no data	no data	no data	no data	no data	no data	no data	no data	no data	no data	no data	no data	no data	no data	no data	no data	no data	no data	no data	no data	no data	no data	no data	no data	no data	no data	no data	no data	no data	no data	no data	no data	no data	no data	no data	no data	no data	no data	no data	no data	no data
Costa Rica	52252	39956	12481	218.89	10.838	2745.2	0	1372.7	0	3434.3	27475	3160.2	36796	2697.7	462.52	0.76468	0.31237	0.079093	0.85364	1628.3	111.41	1.0711	2.2932	6.2817	no III categorized protected forest	40.377	no V categorized protected forest	31.231	1516.9	2.7835	1625.5	1.6147	1.1687	0.040753	0.0089266	0.0048934	0.21159	0.0022882	no III categorized protected forest	0.029414	no V categorized protected forest	0.0090939	0.05521	0.00088078	0.044177	0.00059857	0.0025268	0.16168	0.019937
Cote d'Ivoire	321140	189090	47008	187.29	0	7930.8	0	730.36	0	0	142080	4544.6	184550	4480	64.62	0.58882	0.2486	0.024034	0.98578	12252	3677.3	21.928	no Ib categorized protected forest	373.17	no III categorized protected forest	3.4037	no V categorized protected forest	no VI categorized protected forest	8574.6	23.102	12229	18.721	4.3808	0.064794	0.078228	0.11708	no Ib categorized protected forest	0.047053	no III categorized protected forest	0.0046603	no V categorized protected forest	no VI categorized protected forest	0.060349	0.0050833	0.066264	0.0041788	0.067794	1.2963	0.076713
Croatia	59310	25659	4362.2	0	10.277	378.63	1.1575	122.33	2804.7	395.18	21296	0	25659	0	0	0.43262	0.17001	0	no intact forest	403.36	73.47	no Ia categorized protected forest	0.0094069	1.0653	0.036967	4.5621	27.561	24.111	329.89	no intact forest	403.36	no protected intact forest	no non-protected intact forest	0.01572	0.016842	no Ia categorized protected forest	0.00091532	0.0028135	0.031937	0.037292	0.0098267	0.061012	0.01549	no intact forest	0.01572	no protected intact forest	no non-protected intact forest	1.0873	no intact or non-intact forest
Cuba	117390	41890	10879	0	6.2056	1004.3	0.48482	410.44	46.887	4778.2	31011	42.587	41847	42.587	0	0.35683	0.2597	0.0010166	1	1640.9	244.13	no Ia categorized protected forest	0.08131	28.378	0.11721	4.6219	0.57351	126.67	1396.8	0.0008797	1640.9	0.0008797	no non-protected intact forest	0.039171	0.022441	no Ia categorized protected forest	0.013103	0.028256	0.24176	0.011261	0.012232	0.02651	0.04504	2.0657e-05	0.039211	2.0657e-05	no non-protected intact forest	0.49825	0.00052681
Cyprus	9621	1454	774.79	30.59	0	109.58	0	0	0.13639	0	679.2	0	1454	0	0	0.15113	0.53287	0	no intact forest	16.73	6.8762	0.014059	no Ib categorized protected forest	4.3101	no III categorized protected forest	no IV categorized protected forest	0.0031176	no VI categorized protected forest	9.8537	no intact forest	16.73	no protected intact forest	no non-protected intact forest	0.011506	0.0088749	0.00045959	no Ib categorized protected forest	0.039334	no III categorized protected forest	no IV categorized protected forest	0.022858	no VI categorized protected forest	0.014508	no intact forest	0.011506	no protected intact forest	no non-protected intact forest	0.61173	no intact or non-intact forest
Czech Republic	78510	31386	11073	1.4366	74.121	926.42	175.46	462.04	6619.8	0	20314	0	31386	0	0	0.39977	0.35278	0	no intact forest	1630	515.92	0	7.7389	71.827	7.1621	14.456	281.72	no VI categorized protected forest	1114.1	no intact forest	1630	no protected intact forest	no non-protected intact forest	0.051934	0.046594	0	0.10441	0.077532	0.040819	0.031287	0.042557	no VI categorized protected forest	0.054844	no intact forest	0.051934	no protected intact forest	no non-protected intact forest	0.84957	no intact or non-intact forest
Denmark	46106	7031.5	1972.6	1.0719	13.909	14.001	5.1109	987.55	182.45	0	5058.9	0	7031.5	0	0	0.15251	0.28054	0	no intact forest	525	141.96	0.013447	1.9457	1.2568	0.5685	68.084	9.89	no VI categorized protected forest	383.04	no intact forest	525	no protected intact forest	no non-protected intact forest	0.074664	0.071964	0.012546	0.13989	0.089765	0.11123	0.068943	0.054208	no VI categorized protected forest	0.075717	no intact forest	0.074664	no protected intact forest	no non-protected intact forest	0.95044	no intact or non-intact forest
Germany	359220	128920	69276	0	2.7459	837.87	4.6926	4575.2	49518	0	59648	0	128920	0	0	0.35889	0.53734	0	no intact forest	4822.1	2643	no Ia categorized protected forest	1.27	27.459	0.8568	133.87	1971.8	no VI categorized protected forest	2179.2	no intact forest	4822.1	no protected intact forest	no non-protected intact forest	0.037403	0.038152	no Ia categorized protected forest	0.46252	0.032772	0.18258	0.029261	0.03982	no VI categorized protected forest	0.036534	no intact forest	0.037403	no protected intact forest	no non-protected intact forest	1.0443	no intact or non-intact forest
Djibouti	21850	0.00092861	0	0	0	0	0	0	0	0	0.00092861	0	0.00092861	0	0	4.2499e-08	0	0	no intact forest	0	no protected forest	no Ia categorized protected forest	no Ib categorized protected forest	no II categorized protected forest	no III categorized protected forest	no IV categorized protected forest	no V categorized protected forest	no VI categorized protected forest	0	no intact forest	0	no protected intact forest	no non-protected intact forest	0	no protected forest	no Ia categorized protected forest	no Ib categorized protected forest	no II categorized protected forest	no III categorized protected forest	no IV categorized protected forest	no V categorized protected forest	no VI categorized protected forest	0	no intact forest	0	no protected intact forest	no non-protected intact forest	no protected or non-protected forest	no intact or non-intact forest
Dominica	830.37	712.67	154.71	0	0	0	0	0	0	91.294	557.95	0	712.67	0	0	0.85825	0.21709	0	no intact forest	7.0399	0.78545	no Ia categorized protected forest	no Ib categorized protected forest	no II categorized protected forest	no III categorized protected forest	no IV categorized protected forest	no V categorized protected forest	0.26748	6.2545	no intact forest	7.0399	no protected intact forest	no non-protected intact forest	0.0098783	0.0050768	no Ia categorized protected forest	no Ib categorized protected forest	no II categorized protected forest	no III categorized protected forest	no IV categorized protected forest	no V categorized protected forest	0.0029298	0.01121	no intact forest	0.0098783	no protected intact forest	no non-protected intact forest	0.4529	no intact or non-intact forest
Ecuador	258180	193790	35174	1101.2	0	15662	34.25	0	4.8248	13782	158620	53392	140400	19030	34363	0.75061	0.18151	0.27552	0.35641	5193.7	196.41	29.074	no Ib categorized protected forest	28.61	0.21465	no IV categorized protected forest	0.73701	92.018	4997.3	49.967	5143.7	13.712	36.255	0.026801	0.0055839	0.026402	no Ib categorized protected forest	0.0018268	0.0062672	no IV categorized protected forest	0.15276	0.0066768	0.031506	0.00093584	0.036637	0.00072055	0.0010551	0.17724	0.025544
Egypt	982610	4523.2	213.08	0	0	0	0	0	0	213.08	4310.1	0	4523.2	0	0	0.0046032	0.047108	0	no intact forest	15.535	0.60397	no Ia categorized protected forest	no Ib categorized protected forest	no II categorized protected forest	no III categorized protected forest	no IV categorized protected forest	no V categorized protected forest	0.60397	14.931	no intact forest	15.535	no protected intact forest	no non-protected intact forest	0.0034346	0.0028345	no Ia categorized protected forest	no Ib categorized protected forest	no II categorized protected forest	no III categorized protected forest	no IV categorized protected forest	no V categorized protected forest	0.0028345	0.0034642	no intact forest	0.0034346	no protected intact forest	no non-protected intact forest	0.81821	no intact or non-intact forest
El Salvador	20690	10525	1777.6	0	0	13.305	0	0	0	0	8747.2	0	10525	0	0	0.50869	0.1689	0	no intact forest	544.56	74.863	no Ia categorized protected forest	no Ib categorized protected forest	0.01938	no III categorized protected forest	no IV categorized protected forest	no V categorized protected forest	no VI categorized protected forest	469.7	no intact forest	544.56	no protected intact forest	no non-protected intact forest	0.051741	0.042114	no Ia categorized protected forest	no Ib categorized protected forest	0.0014565	no III categorized protected forest	no IV categorized protected forest	no V categorized protected forest	no VI categorized protected forest	0.053697	no intact forest	0.051741	no protected intact forest	no non-protected intact forest	0.78428	no intact or non-intact forest
Ireland	72289	9020.7	1355.5	0	0	7.877	0	71.185	0.86129	0	7665.2	0	9020.7	0	0	0.12479	0.15027	0	no intact forest	750.64	157.72	no Ia categorized protected forest	no Ib categorized protected forest	0.90673	no III categorized protected forest	9.4317	0.079062	no VI categorized protected forest	592.92	no intact forest	750.64	no protected intact forest	no non-protected intact forest	0.083213	0.11636	no Ia categorized protected forest	no Ib categorized protected forest	0.11511	no III categorized protected forest	0.1325	0.091795	no VI categorized protected forest	0.077352	no intact forest	0.083213	no protected intact forest	no non-protected intact forest	1.5042	no intact or non-intact forest
Iceland	105260	0	0	0	0	0	0	0	0	0	0	0	0	0	0	0	no forest	no forest	no intact forest	no forest	no protected forest	no Ia categorized protected forest	no Ib categorized protected forest	no II categorized protected forest	no III categorized protected forest	no IV categorized protected forest	no V categorized protected forest	no VI categorized protected forest	no non-protected forest	no intact forest	no non-intact forest	no protected intact forest	no non-protected intact forest	no forest	no protected forest	no Ia categorized protected forest	no Ib categorized protected forest	no II categorized protected forest	no III categorized protected forest	no IV categorized protected forest	no V categorized protected forest	no VI categorized protected forest	no non-protected forest	no intact forest	no non-intact forest	no protected intact forest	no non-protected intact forest	no protected or non-protected forest	no intact or non-intact forest
Isle of Man	642.92	141.58	1.2814	0	0	0	0	0	0	0	140.3	0	141.58	0	0	0.22021	0.0090511	0	no intact forest	2.3933	0	no Ia categorized protected forest	no Ib categorized protected forest	no II categorized protected forest	no III categorized protected forest	no IV categorized protected forest	no V categorized protected forest	no VI categorized protected forest	2.3933	no intact forest	2.3933	no protected intact forest	no non-protected intact forest	0.016905	0	no Ia categorized protected forest	no Ib categorized protected forest	no II categorized protected forest	no III categorized protected forest	no IV categorized protected forest	no V categorized protected forest	no VI categorized protected forest	0.017059	no intact forest	0.016905	no protected intact forest	no non-protected intact forest	0	no intact or non-intact forest
Israel	22231	393.71	107.28	0	0	16.126	0	53.758	0	0	286.43	0	393.71	0	0	0.01771	0.27249	0	no intact forest	20.924	10.227	no Ia categorized protected forest	no Ib categorized protected forest	4.3192	no III categorized protected forest	0.20237	no V categorized protected forest	no VI categorized protected forest	10.697	no intact forest	20.924	no protected intact forest	no non-protected intact forest	0.053147	0.095329	no Ia categorized protected forest	no Ib categorized protected forest	0.26784	no III categorized protected forest	0.0037644	no V categorized protected forest	no VI categorized protected forest	0.037348	no intact forest	0.053147	no protected intact forest	no non-protected intact forest	2.5525	no intact or non-intact forest
Italy	303460	99748	31353	392.74	0	8020.7	21.116	5605.3	2222.9	0	68395	0	99748	0	0	0.32871	0.31432	0	no intact forest	1496.8	393.87	2.3206	no Ib categorized protected forest	92.491	0.33354	57.186	20.685	no VI categorized protected forest	1103	no intact forest	1496.8	no protected intact forest	no non-protected intact forest	0.015006	0.012563	0.0059087	no Ib categorized protected forest	0.011531	0.015796	0.010202	0.0093054	no VI categorized protected forest	0.016126	no intact forest	0.015006	no protected intact forest	no non-protected intact forest	0.77902	no intact or non-intact forest
Equatorial Guinea	27268	26611	6035.2	0	0	2645	392.67	339.98	0	0	20575	4208.9	22402	2029.9	2179.1	0.9759	0.2268	0.15817	0.48228	436.47	63.485	no Ia categorized protected forest	no Ib categorized protected forest	8.5252	1.7222	2.2147	no V categorized protected forest	no VI categorized protected forest	372.98	8.4751	427.99	4.1439	4.3312	0.016402	0.010519	no Ia categorized protected forest	no Ib categorized protected forest	0.0032231	0.0043859	0.0065143	no V categorized protected forest	no VI categorized protected forest	0.018128	0.0020136	0.019105	0.0020415	0.0019876	0.58028	0.10539
Eritrea	121910	0.27016	0.0009176	0	0	0	0	0.0009176	0	0	0.26924	0	0.27016	0	0	2.216e-06	0.0033965	0	no intact forest	0.017448	0.0009176	no Ia categorized protected forest	no Ib categorized protected forest	no II categorized protected forest	no III categorized protected forest	0.0009176	no V categorized protected forest	no VI categorized protected forest	0.01653	no intact forest	0.017448	no protected intact forest	no non-protected intact forest	0.064583	1	no Ia categorized protected forest	no Ib categorized protected forest	no II categorized protected forest	no III categorized protected forest	1	no V categorized protected forest	no VI categorized protected forest	0.061395	no intact forest	0.064583	no protected intact forest	no non-protected intact forest	16.288	no intact or non-intact forest
Spain	508630	124630	54192	136.61	148.04	4347.5	327	608.88	16478	317.45	70434	0	124630	0	0	0.24502	0.43484	0	no intact forest	6253.3	1736.6	2.0362	4.3575	121.02	7.5292	30.218	399.64	23.277	4516.6	no intact forest	6253.3	no protected intact forest	no non-protected intact forest	0.050176	0.032046	0.014906	0.029434	0.027836	0.023025	0.049629	0.024253	0.073327	0.064126	no intact forest	0.050176	no protected intact forest	no non-protected intact forest	0.49974	no intact or non-intact forest
Estonia	44741	26928	5586.1	0	0	0	0.40439	46.541	82.731	757.78	21342	0	26928	0	0	0.60186	0.20745	0	no intact forest	2174.2	108.32	no Ia categorized protected forest	no Ib categorized protected forest	no II categorized protected forest	0.031299	3.0856	5.7867	14.926	2065.8	no intact forest	2174.2	no protected intact forest	no non-protected intact forest	0.080739	0.019391	no Ia categorized protected forest	no Ib categorized protected forest	no II categorized protected forest	0.077399	0.066298	0.069946	0.019697	0.096797	no intact forest	0.080739	no protected intact forest	no non-protected intact forest	0.20033	no intact or non-intact forest
Ethiopia	1125600	165140	50039	0	0	3869.2	0	1269.8	0	12662	115100	3679	161470	3480.9	198.09	0.14672	0.303	0.022277	0.94616	2490	826.44	no Ia categorized protected forest	no Ib categorized protected forest	51.118	no III categorized protected forest	21.82	no V categorized protected forest	210.26	1663.6	10.563	2479.5	9.989	0.57417	0.015078	0.016516	no Ia categorized protected forest	no Ib categorized protected forest	0.013212	no III categorized protected forest	0.017183	no V categorized protected forest	0.016605	0.014453	0.0028712	0.015356	0.0028697	0.0028985	1.1427	0.18698
Falkland Islands	14723	30.34	0	0	0	0	0	0	0	0	30.34	0	30.34	0	0	0.0020607	0	0	no intact forest	1.0686	no protected forest	no Ia categorized protected forest	no Ib categorized protected forest	no II categorized protected forest	no III categorized protected forest	no IV categorized protected forest	no V categorized protected forest	no VI categorized protected forest	1.0686	no intact forest	1.0686	no protected intact forest	no non-protected intact forest	0.035222	no protected forest	no Ia categorized protected forest	no Ib categorized protected forest	no II categorized protected forest	no III categorized protected forest	no IV categorized protected forest	no V categorized protected forest	no VI categorized protected forest	0.035222	no intact forest	0.035222	no protected intact forest	no non-protected intact forest	no protected or non-protected forest	no intact or non-intact forest
Fiji	21855	16589	390.77	67.933	0	12.54	0	3.6399	0	22.915	16198	0	16589	0	0	0.75903	0.023557	0	no intact forest	207.31	1.0206	0.092955	no Ib categorized protected forest	0.038921	no III categorized protected forest	0.016139	no V categorized protected forest	0.049362	206.29	no intact forest	207.31	no protected intact forest	no non-protected intact forest	0.012497	0.0026119	0.0013683	no Ib categorized protected forest	0.0031038	no III categorized protected forest	0.0044338	no V categorized protected forest	0.0021542	0.012736	no intact forest	0.012497	no protected intact forest	no non-protected intact forest	0.20509	no intact or non-intact forest
Faroe Islands	no data	no data	no data	no data	no data	no data	no data	no data	no data	no data	no data	no data	no data	no data	no data	no data	no data	no data	no data	no data	no data	no data	no data	no data	no data	no data	no data	no data	no data	no data	no data	no data	no data	no data	no data	no data	no data	no data	no data	no data	no data	no data	no data	no data	no data	no data	no data	no data	no data
France	551690	175590	63264	99.906	1.7199	331.3	6.6249	1867.1	39870	0	112330	0	175590	0	0	0.31827	0.36029	0	no intact forest	7461.2	2675.2	1.1244	0.026706	0.51483	0.01229	37.615	2054.7	no VI categorized protected forest	4786	no intact forest	7461.2	no protected intact forest	no non-protected intact forest	0.042492	0.042286	0.011254	0.015528	0.001554	0.0018551	0.020146	0.051536	no VI categorized protected forest	0.042608	no intact forest	0.042492	no protected intact forest	no non-protected intact forest	0.99243	no intact or non-intact forest
French Polynesia	no data	no data	no data	no data	no data	no data	no data	no data	no data	no data	no data	no data	no data	no data	no data	no data	no data	no data	no data	no data	no data	no data	no data	no data	no data	no data	no data	no data	no data	no data	no data	no data	no data	no data	no data	no data	no data	no data	no data	no data	no data	no data	no data	no data	no data	no data	no data	no data	no data
French Southern Territories	11.729	0.81823	0	0	0	0	0	0	0	0	0.81823	0	0.81823	0	0	0.069762	0	0	no intact forest	0.072364	no protected forest	no Ia categorized protected forest	no Ib categorized protected forest	no II categorized protected forest	no III categorized protected forest	no IV categorized protected forest	no V categorized protected forest	no VI categorized protected forest	0.072364	no intact forest	0.072364	no protected intact forest	no non-protected intact forest	0.08844	no protected forest	no Ia categorized protected forest	no Ib categorized protected forest	no II categorized protected forest	no III categorized protected forest	no IV categorized protected forest	no V categorized protected forest	no VI categorized protected forest	0.08844	no intact forest	0.08844	no protected intact forest	no non-protected intact forest	no protected or non-protected forest	no intact or non-intact forest
Gabon	264860	250760	36900	0	0	462.08	0	4564.5	0	0	213860	109280	141480	22424	86856	0.94677	0.14715	0.43579	0.2052	1870.4	137.17	no Ia categorized protected forest	no Ib categorized protected forest	4.7732	no III categorized protected forest	14.594	no V categorized protected forest	no VI categorized protected forest	1733.3	185.61	1684.8	21.489	164.12	0.007459	0.0037172	no Ia categorized protected forest	no Ib categorized protected forest	0.01033	no III categorized protected forest	0.0031973	no V categorized protected forest	no VI categorized protected forest	0.0081047	0.0016985	0.011908	0.00095831	0.0018896	0.45865	0.14263
Gambia	10937	318.5	21.071	0	0	2.9932	0	0	0	0.12295	297.43	0	318.5	0	0	0.02912	0.066157	0	no intact forest	14.058	0.29696	no Ia categorized protected forest	no Ib categorized protected forest	0.012016	no III categorized protected forest	no IV categorized protected forest	no V categorized protected forest	0	13.761	no intact forest	14.058	no protected intact forest	no non-protected intact forest	0.04414	0.014094	no Ia categorized protected forest	no Ib categorized protected forest	0.0040145	no III categorized protected forest	no IV categorized protected forest	no V categorized protected forest	0	0.046268	no intact forest	0.04414	no protected intact forest	no non-protected intact forest	0.30461	no intact or non-intact forest
Georgia	69857	32488	2997.9	1291	0	1138.4	2.7356	255.99	71.53	0	29490	4232.6	28256	376.67	3855.9	0.46507	0.092275	0.13028	0.088992	85.522	6.3328	2.3294	no Ib categorized protected forest	1.9413	0.0049919	1.8098	0.14733	no VI categorized protected forest	79.19	4.1069	81.416	0.29776	3.8092	0.0026324	0.0021124	0.0018044	no Ib categorized protected forest	0.0017053	0.0018248	0.0070697	0.0020596	no VI categorized protected forest	0.0026853	0.00097031	0.0028814	0.00079051	0.00098787	0.78667	0.33675
Ghana	235410	82312	17413	141.96	0	1603.2	0	159.79	0	371.43	64899	0	82312	0	0	0.34966	0.21155	0	no intact forest	4574.6	601.77	6.476	no Ib categorized protected forest	12.379	no III categorized protected forest	6.1068	no V categorized protected forest	2.997	3972.9	no intact forest	4574.6	no protected intact forest	no non-protected intact forest	0.055577	0.034558	0.045618	no Ib categorized protected forest	0.0077219	no III categorized protected forest	0.038217	no V categorized protected forest	0.0080689	0.061216	no intact forest	0.055577	no protected intact forest	no non-protected intact forest	0.56453	no intact or non-intact forest
Gibraltar	15.242	1.2533	1.1932	0	0	0	0	0	0	0	0.060044	0	1.2533	0	0	0.082225	0.95209	0	no intact forest	0.0046188	0.0023093	no Ia categorized protected forest	no Ib categorized protected forest	no II categorized protected forest	no III categorized protected forest	no IV categorized protected forest	no V categorized protected forest	no VI categorized protected forest	0.0023095	no intact forest	0.0046188	no protected intact forest	no non-protected intact forest	0.0036854	0.0019354	no Ia categorized protected forest	no Ib categorized protected forest	no II categorized protected forest	no III categorized protected forest	no IV categorized protected forest	no V categorized protected forest	no VI categorized protected forest	0.038463	no intact forest	0.0036854	no protected intact forest	no non-protected intact forest	0.050317	no intact or non-intact forest
Grenada	488.21	290.73	0	0	0	0	0	0	0	0	290.73	0	290.73	0	0	0.5955	0	0	no intact forest	13.415	no protected forest	no Ia categorized protected forest	no Ib categorized protected forest	no II categorized protected forest	no III categorized protected forest	no IV categorized protected forest	no V categorized protected forest	no VI categorized protected forest	13.415	no intact forest	13.415	no protected intact forest	no non-protected intact forest	0.046144	no protected forest	no Ia categorized protected forest	no Ib categorized protected forest	no II categorized protected forest	no III categorized protected forest	no IV categorized protected forest	no V categorized protected forest	no VI categorized protected forest	0.046144	no intact forest	0.046144	no protected intact forest	no non-protected intact forest	no protected or non-protected forest	no intact or non-intact forest
Guadeloupe	2037.8	998.44	755.32	0	0	183.59	0	8.0894	563.64	0	243.11	0	998.44	0	0	0.48996	0.75651	0	no intact forest	18.639	9.6604	no Ia categorized protected forest	no Ib categorized protected forest	0.2539	no III categorized protected forest	0.11509	9.2914	no VI categorized protected forest	8.979	no intact forest	18.639	no protected intact forest	no non-protected intact forest	0.018669	0.01279	no Ia categorized protected forest	no Ib categorized protected forest	0.0013829	no III categorized protected forest	0.014228	0.016485	no VI categorized protected forest	0.036934	no intact forest	0.018669	no protected intact forest	no non-protected intact forest	0.34629	no intact or non-intact forest
Guam	no data	no data	no data	no data	no data	no data	no data	no data	no data	no data	no data	no data	no data	no data	no data	no data	no data	no data	no data	no data	no data	no data	no data	no data	no data	no data	no data	no data	no data	no data	no data	no data	no data	no data	no data	no data	no data	no data	no data	no data	no data	no data	no data	no data	no data	no data	no data	no data	no data
Guatemala	108640	79479	30660	0	0	1227.4	2652.9	272.15	468.66	14109	48819	5412.7	74066	5411.8	0.81976	0.73158	0.38576	0.068102	0.99985	8785.9	4073.1	no Ia categorized protected forest	no Ib categorized protected forest	115.81	252.14	5.4671	14.988	2010.6	4712.8	40.929	8745	40.759	0.17033	0.11054	0.13285	no Ia categorized protected forest	no Ib categorized protected forest	0.094348	0.095044	0.020089	0.031981	0.1425	0.096537	0.0075617	0.11807	0.0075314	0.20778	1.3761	0.064044
Guernsey	165.85	19.995	0	0	0	0	0	0	0	0	19.995	0	19.995	0	0	0.12056	0	0	no intact forest	0.065824	no protected forest	no Ia categorized protected forest	no Ib categorized protected forest	no II categorized protected forest	no III categorized protected forest	no IV categorized protected forest	no V categorized protected forest	no VI categorized protected forest	0.065824	no intact forest	0.065824	no protected intact forest	no non-protected intact forest	0.003292	no protected forest	no Ia categorized protected forest	no Ib categorized protected forest	no II categorized protected forest	no III categorized protected forest	no IV categorized protected forest	no V categorized protected forest	no VI categorized protected forest	0.003292	no intact forest	0.003292	no protected intact forest	no non-protected intact forest	no protected or non-protected forest	no intact or non-intact forest
Guinea	245310	124260	7761.4	0	0	5.9321	0	9.2131	0	0	116490	0	124260	0	0	0.50653	0.062463	0	no intact forest	2796.8	100.09	no Ia categorized protected forest	no Ib categorized protected forest	0.077937	no III categorized protected forest	0.08507	no V categorized protected forest	no VI categorized protected forest	2696.7	no intact forest	2796.8	no protected intact forest	no non-protected intact forest	0.022508	0.012895	no Ia categorized protected forest	no Ib categorized protected forest	0.013138	no III categorized protected forest	0.0092336	no V categorized protected forest	no VI categorized protected forest	0.023149	no intact forest	0.022508	no protected intact forest	no non-protected intact forest	0.55706	no intact or non-intact forest
Guinea-Bissau	35208	16769	5671.7	0	0	0	0	0	0	0	11097	0	16769	0	0	0.47626	0.33824	0	no intact forest	528.77	126.75	no Ia categorized protected forest	no Ib categorized protected forest	no II categorized protected forest	no III categorized protected forest	no IV categorized protected forest	no V categorized protected forest	no VI categorized protected forest	402.02	no intact forest	528.77	no protected intact forest	no non-protected intact forest	0.031533	0.022347	no Ia categorized protected forest	no Ib categorized protected forest	no II categorized protected forest	no III categorized protected forest	no IV categorized protected forest	no V categorized protected forest	no VI categorized protected forest	0.036229	no intact forest	0.031533	no protected intact forest	no non-protected intact forest	0.61683	no intact or non-intact forest
Guyana	210460	190330	18095	76.045	0	608.11	0.8506	0	0	17348	172230	143970	46359	15897	128070	0.90434	0.095073	0.75642	0.11042	911.89	18.318	0.01424	no Ib categorized protected forest	0.52978	0	no IV categorized protected forest	no V categorized protected forest	17.012	893.57	248.54	663.35	9.4911	239.05	0.0047912	0.0010123	0.00018726	no Ib categorized protected forest	0.0008712	0	no IV categorized protected forest	no V categorized protected forest	0.00098065	0.0051882	0.0017264	0.014309	0.00059702	0.0018666	0.19512	0.12065
French Guiana	83662	81709	39136	0	1105	19907	0	2073.9	14735	0	42573	65442	16267	34529	30913	0.97666	0.47897	0.80092	0.52763	440.08	145.11	no Ia categorized protected forest	10.235	27.047	no III categorized protected forest	6.1554	97.015	no VI categorized protected forest	294.97	91.463	348.62	48.544	42.919	0.005386	0.0037079	no Ia categorized protected forest	0.0092623	0.0013587	no III categorized protected forest	0.0029681	0.0065842	no VI categorized protected forest	0.0069286	0.0013976	0.021432	0.0014059	0.0013884	0.53515	0.065213
Haiti	27990	9499.7	6.3834	0	0	3.8841	0.77699	1.6699	0.052434	0	9493.3	0	9499.7	0	0	0.3394	0.00067196	0	no intact forest	268.04	0.55032	no Ia categorized protected forest	no Ib categorized protected forest	0.50374	0.0053911	0.041189	0	no VI categorized protected forest	267.49	no intact forest	268.04	no protected intact forest	no non-protected intact forest	0.028216	0.08621	no Ia categorized protected forest	no Ib categorized protected forest	0.12969	0.0069384	0.024666	0	no VI categorized protected forest	0.028177	no intact forest	0.028216	no protected intact forest	no non-protected intact forest	3.0596	no intact or non-intact forest
Heard Island and McDonald Islands	no data	no data	no data	no data	no data	no data	no data	no data	no data	no data	no data	no data	no data	no data	no data	no data	no data	no data	no data	no data	no data	no data	no data	no data	no data	no data	no data	no data	no data	no data	no data	no data	no data	no data	no data	no data	no data	no data	no data	no data	no data	no data	no data	no data	no data	no data	no data	no data	no data
Greece	138740	42960	17717	10.786	0	265.03	181.61	4151.1	43.33	3295.4	25243	0	42960	0	0	0.30964	0.41241	0	no intact forest	1397.6	449.37	0.013864	no Ib categorized protected forest	1.862	2.657	123.91	1.9279	56.079	948.19	no intact forest	1397.6	no protected intact forest	no non-protected intact forest	0.032532	0.025364	0.0012854	no Ib categorized protected forest	0.0070254	0.01463	0.02985	0.044494	0.017017	0.037562	no intact forest	0.032532	no protected intact forest	no non-protected intact forest	0.67525	no intact or non-intact forest
Honduras	113010	80468	18856	5.4929	0	6294	0.5857	1375.8	0	24.988	61613	6776.2	73692	5499.8	1276.4	0.71206	0.23433	0.084209	0.81164	4784	1333.9	0.022952	no Ib categorized protected forest	607.09	0.031111	29.158	no V categorized protected forest	2.4264	3450.1	135.9	4648.1	117.32	18.588	0.059452	0.07074	0.0041784	no Ib categorized protected forest	0.096455	0.053118	0.021194	no V categorized protected forest	0.097104	0.055997	0.020056	0.063074	0.021331	0.014563	1.2633	0.31798
Hong Kong	1517.6	656.07	346.38	0	0	0	0	0	126.41	0	309.69	0	656.07	0	0	0.4323	0.52796	0	no intact forest	2.3223	0.84355	no Ia categorized protected forest	no Ib categorized protected forest	no II categorized protected forest	no III categorized protected forest	no IV categorized protected forest	0.42924	no VI categorized protected forest	1.4788	no intact forest	2.3223	no protected intact forest	no non-protected intact forest	0.0035397	0.0024353	no Ia categorized protected forest	no Ib categorized protected forest	no II categorized protected forest	no III categorized protected forest	no IV categorized protected forest	0.0033956	no VI categorized protected forest	0.004775	no intact forest	0.0035397	no protected intact forest	no non-protected intact forest	0.51002	no intact or non-intact forest
Hungary	92258	21070	8502	0	5.4447	20.376	0	22.721	97.516	11.203	12568	0	21070	0	0	0.22838	0.40352	0	no intact forest	1093.2	396.34	no Ia categorized protected forest	0.030539	0.43145	no III categorized protected forest	1.0435	2.8431	0.053091	696.88	no intact forest	1093.2	no protected intact forest	no non-protected intact forest	0.051886	0.046617	no Ia categorized protected forest	0.005609	0.021174	no III categorized protected forest	0.045926	0.029155	0.0047392	0.055451	no intact forest	0.051886	no protected intact forest	no non-protected intact forest	0.84069	no intact or non-intact forest
India	3160500	436590	50102	1.7031	0.33205	9752.9	0	21775	386.69	5.8791	386490	25959	410630	5820.9	20138	0.13814	0.11476	0.059459	0.22423	8248.7	450.14	0	0	55.138	no III categorized protected forest	222.59	1.2972	0.020287	7798.6	52.267	8196.5	20.797	31.469	0.018893	0.0089844	0	0	0.0056535	no III categorized protected forest	0.010222	0.0033548	0.0034507	0.020178	0.0020134	0.019961	0.0035729	0.0015627	0.44526	0.10087
Indonesia	1944400	1631900	331120	14224	5307.5	35050	17.088	36662	2394.6	35627	1300800	364880	1267000	143080	221800	0.8393	0.2029	0.22359	0.39213	156370	13808	389.07	31.836	992.45	0.1647	809.31	158.43	926.24	142570	2247.3	154130	475.95	1771.4	0.095823	0.041701	0.027353	0.0059982	0.028315	0.0096383	0.022075	0.066162	0.025998	0.1096	0.006159	0.12164	0.0033264	0.0079863	0.38048	0.050632
Iran	1621400	18501	3299.5	0	0	11.487	1.7673	172.32	2179.4	0	15201	0	18501	0	0	0.01141	0.17835	0	no intact forest	33.8	5.2467	no Ia categorized protected forest	no Ib categorized protected forest	0.056108	0.0038571	0.45824	1.8301	no VI categorized protected forest	28.553	no intact forest	33.8	no protected intact forest	no non-protected intact forest	0.001827	0.0015901	no Ia categorized protected forest	no Ib categorized protected forest	0.0048846	0.0021825	0.0026593	0.00083972	no VI categorized protected forest	0.0018784	no intact forest	0.001827	no protected intact forest	no non-protected intact forest	0.84654	no intact or non-intact forest
Iraq	443920	252.16	100.39	0	0	0	0	0	0	0	151.78	0	252.16	0	0	0.00056804	0.39811	0	no intact forest	1.3393	0.20843	no Ia categorized protected forest	no Ib categorized protected forest	no II categorized protected forest	no III categorized protected forest	no IV categorized protected forest	no V categorized protected forest	no VI categorized protected forest	1.1308	no intact forest	1.3393	no protected intact forest	no non-protected intact forest	0.0053111	0.0020763	no Ia categorized protected forest	no Ib categorized protected forest	no II categorized protected forest	no III categorized protected forest	no IV categorized protected forest	no V categorized protected forest	no VI categorized protected forest	0.0074506	no intact forest	0.0053111	no protected intact forest	no non-protected intact forest	0.27867	no intact or non-intact forest
Jamaica	11416	7847.1	1379.4	0	0	0	0	0.53911	305.25	968.11	6467.6	0	7847.1	0	0	0.6874	0.17579	0	no intact forest	322.86	44.041	no Ia categorized protected forest	no Ib categorized protected forest	no II categorized protected forest	no III categorized protected forest	0.020765	26.467	14.12	278.82	no intact forest	322.86	no protected intact forest	no non-protected intact forest	0.041144	0.031926	no Ia categorized protected forest	no Ib categorized protected forest	no II categorized protected forest	no III categorized protected forest	0.038518	0.086704	0.014585	0.04311	no intact forest	0.041144	no protected intact forest	no non-protected intact forest	0.74058	no intact or non-intact forest
Jersey	181.42	18.101	1.2255	0	0	0	0	0	0	1.1007	16.875	0	18.101	0	0	0.099774	0.067703	0	no intact forest	0.2564	0.0062404	no Ia categorized protected forest	no Ib categorized protected forest	no II categorized protected forest	no III categorized protected forest	no IV categorized protected forest	no V categorized protected forest	0.0062404	0.25016	no intact forest	0.2564	no protected intact forest	no non-protected intact forest	0.014165	0.0050922	no Ia categorized protected forest	no Ib categorized protected forest	no II categorized protected forest	no III categorized protected forest	no IV categorized protected forest	no V categorized protected forest	0.0056697	0.014824	no intact forest	0.014165	no protected intact forest	no non-protected intact forest	0.3435	no intact or non-intact forest
Jordan	88756	31.867	2.6768	0	0	0	0	2.3578	0	0	29.191	0	31.867	0	0	0.00035904	0.083998	0	no intact forest	0.046711	0	no Ia categorized protected forest	no Ib categorized protected forest	no II categorized protected forest	no III categorized protected forest	0	no V categorized protected forest	no VI categorized protected forest	0.046711	no intact forest	0.046711	no protected intact forest	no non-protected intact forest	0.0014658	0	no Ia categorized protected forest	no Ib categorized protected forest	no II categorized protected forest	no III categorized protected forest	0	no V categorized protected forest	no VI categorized protected forest	0.0016002	no intact forest	0.0014658	no protected intact forest	no non-protected intact forest	0	no intact or non-intact forest
Greenland	no data	no data	no data	no data	no data	no data	no data	no data	no data	no data	no data	no data	no data	no data	no data	no data	no data	no data	no data	no data	no data	no data	no data	no data	no data	no data	no data	no data	no data	no data	no data	no data	no data	no data	no data	no data	no data	no data	no data	no data	no data	no data	no data	no data	no data	no data	no data	no data	no data
Kazakhstan	2689600	48675	5802.2	731.56	0	783.32	0	2478.7	0.0077684	8.7395	42873	2215	46460	113.66	2101.4	0.018098	0.1192	0.045507	0.051312	503.61	21.691	3.1609	no Ib categorized protected forest	0.92114	no III categorized protected forest	13.042	0.00070637	0.013718	481.92	7.8082	495.81	0.060213	7.748	0.010346	0.0037384	0.0043208	no Ib categorized protected forest	0.0011759	no III categorized protected forest	0.0052615	0.090929	0.0015697	0.011241	0.0035251	0.010672	0.00052977	0.0036871	0.33257	0.33032
Kenya	572810	42902	13274	0	0	1573.5	0	11.277	0	17.186	29627	0	42902	0	0	0.074897	0.30942	0	no intact forest	2371.6	593.96	no Ia categorized protected forest	no Ib categorized protected forest	14.056	no III categorized protected forest	0.14909	no V categorized protected forest	1.435	1777.6	no intact forest	2371.6	no protected intact forest	no non-protected intact forest	0.05528	0.044744	no Ia categorized protected forest	no Ib categorized protected forest	0.0089328	no III categorized protected forest	0.013221	no V categorized protected forest	0.083493	0.06	no intact forest	0.05528	no protected intact forest	no non-protected intact forest	0.74574	no intact or non-intact forest
Kiribati	no data	no data	no data	no data	no data	no data	no data	no data	no data	no data	no data	no data	no data	no data	no data	no data	no data	no data	no data	no data	no data	no data	no data	no data	no data	no data	no data	no data	no data	no data	no data	no data	no data	no data	no data	no data	no data	no data	no data	no data	no data	no data	no data	no data	no data	no data	no data	no data	no data
Kuwait	17867	0	0	0	0	0	0	0	0	0	0	0	0	0	0	0	no forest	no forest	no intact forest	no forest	no protected forest	no Ia categorized protected forest	no Ib categorized protected forest	no II categorized protected forest	no III categorized protected forest	no IV categorized protected forest	no V categorized protected forest	no VI categorized protected forest	no non-protected forest	no intact forest	no non-intact forest	no protected intact forest	no non-protected intact forest	no forest	no protected forest	no Ia categorized protected forest	no Ib categorized protected forest	no II categorized protected forest	no III categorized protected forest	no IV categorized protected forest	no V categorized protected forest	no VI categorized protected forest	no non-protected forest	no intact forest	no non-intact forest	no protected intact forest	no non-protected intact forest	no protected or non-protected forest	no intact or non-intact forest
Kyrgyzstan	192810	7925.6	390.04	31.355	0	92.554	0	194.32	0.021942	0	7535.6	0	7925.6	0	0	0.041105	0.049213	0	no intact forest	23.369	0.94519	0.049939	no Ib categorized protected forest	0.11749	no III categorized protected forest	0.71415	0	no VI categorized protected forest	22.423	no intact forest	23.369	no protected intact forest	no non-protected intact forest	0.0029485	0.0024233	0.0015927	no Ib categorized protected forest	0.0012694	no III categorized protected forest	0.0036751	0	no VI categorized protected forest	0.0029757	no intact forest	0.0029485	no protected intact forest	no non-protected intact forest	0.81437	no intact or non-intact forest
Laos	229620	194250	40548	18.443	0	152.98	0	22.483	22.918	31672	153710	8731	185520	4201.5	4529.5	0.84599	0.20873	0.044946	0.48122	11748	1178.2	0.03582	no Ib categorized protected forest	0.83607	no III categorized protected forest	0.49218	0.3766	764.65	10570	160.68	11587	4.6424	156.04	0.060478	0.029057	0.0019421	no Ib categorized protected forest	0.0054654	no III categorized protected forest	0.021891	0.016432	0.024143	0.068767	0.018404	0.062458	0.0011049	0.03445	0.42254	0.29465
Latvia	64581	36178	7574.5	0	43.751	1841.5	20.49	1164.7	3827.9	2.0694	28603	0	36178	0	0	0.56019	0.20937	0	no intact forest	4095.3	572.17	no Ia categorized protected forest	1.0404	88.991	0.86212	30.236	438.34	0.10852	3523.1	no intact forest	4095.3	no protected intact forest	no non-protected intact forest	0.1132	0.075539	no Ia categorized protected forest	0.02378	0.048326	0.042075	0.02596	0.11451	0.052443	0.12317	no intact forest	0.1132	no protected intact forest	no non-protected intact forest	0.61329	no intact or non-intact forest
Lebanon	10536	776.44	15.262	0	0	0	0	0.12434	0	0	761.17	0	776.44	0	0	0.073693	0.019656	0	no intact forest	24.89	0.12881	no Ia categorized protected forest	no Ib categorized protected forest	no II categorized protected forest	no III categorized protected forest	0	no V categorized protected forest	no VI categorized protected forest	24.761	no intact forest	24.89	no protected intact forest	no non-protected intact forest	0.032057	0.0084401	no Ia categorized protected forest	no Ib categorized protected forest	no II categorized protected forest	no III categorized protected forest	0	no V categorized protected forest	no VI categorized protected forest	0.03253	no intact forest	0.032057	no protected intact forest	no non-protected intact forest	0.25945	no intact or non-intact forest
Lesotho	30422	146.46	21.725	0	0	0	0	0.12545	0	0	124.73	0	146.46	0	0	0.0048142	0.14834	0	no intact forest	0.74035	0.082048	no Ia categorized protected forest	no Ib categorized protected forest	no II categorized protected forest	no III categorized protected forest	0	no V categorized protected forest	no VI categorized protected forest	0.65831	no intact forest	0.74035	no protected intact forest	no non-protected intact forest	0.0050551	0.0037767	no Ia categorized protected forest	no Ib categorized protected forest	no II categorized protected forest	no III categorized protected forest	0	no V categorized protected forest	no VI categorized protected forest	0.0052778	no intact forest	0.0050551	no protected intact forest	no non-protected intact forest	0.71558	no intact or non-intact forest
Liberia	96205	94469	12280	0	0	0	0	0	0	0	82188	4747.7	89721	2196.9	2550.9	0.98195	0.12999	0.050257	0.46272	3948.5	112.52	no Ia categorized protected forest	no Ib categorized protected forest	no II categorized protected forest	no III categorized protected forest	no IV categorized protected forest	no V categorized protected forest	no VI categorized protected forest	3835.9	11.784	3936.7	3.3338	8.4505	0.041797	0.0091629	no Ia categorized protected forest	no Ib categorized protected forest	no II categorized protected forest	no III categorized protected forest	no IV categorized protected forest	no V categorized protected forest	no VI categorized protected forest	0.046673	0.0024821	0.043877	0.0015175	0.0033128	0.19632	0.05657
Libya	1616100	138.84	0	0	0	0	0	0	0	0	138.84	0	138.84	0	0	8.5912e-05	0	0	no intact forest	1.8009	no protected forest	no Ia categorized protected forest	no Ib categorized protected forest	no II categorized protected forest	no III categorized protected forest	no IV categorized protected forest	no V categorized protected forest	no VI categorized protected forest	1.8009	no intact forest	1.8009	no protected intact forest	no non-protected intact forest	0.012971	no protected forest	no Ia categorized protected forest	no Ib categorized protected forest	no II categorized protected forest	no III categorized protected forest	no IV categorized protected forest	no V categorized protected forest	no VI categorized protected forest	0.012971	no intact forest	0.012971	no protected intact forest	no non-protected intact forest	no protected or non-protected forest	no intact or non-intact forest
Liechtenstein	159.01	91.035	43.017	0	8.7937	0	0	5.6935	27.857	0	48.018	0	91.035	0	0	0.57251	0.47253	0	no intact forest	0.57016	0.11048	no Ia categorized protected forest	0.011694	no II categorized protected forest	no III categorized protected forest	0.033146	0.065636	no VI categorized protected forest	0.45969	no intact forest	0.57016	no protected intact forest	no non-protected intact forest	0.0062631	0.0025682	no Ia categorized protected forest	0.0013298	no II categorized protected forest	no III categorized protected forest	0.0058217	0.0023562	no VI categorized protected forest	0.0095732	no intact forest	0.0062631	no protected intact forest	no non-protected intact forest	0.26827	no intact or non-intact forest
Lithuania	64863	23830	6900.1	260.18	0	1026.3	1.5415	843.69	2415.9	1513.7	16930	0	23830	0	0	0.3674	0.28955	0	no intact forest	1831.8	428.03	4.3097	no Ib categorized protected forest	38.985	0.028941	28.082	105.03	169.86	1403.8	no intact forest	1831.8	no protected intact forest	no non-protected intact forest	0.076868	0.062032	0.016564	no Ib categorized protected forest	0.037985	0.018775	0.033285	0.043474	0.11222	0.082915	no intact forest	0.076868	no protected intact forest	no non-protected intact forest	0.74814	no intact or non-intact forest
Luxembourg	2567.2	1021	472.12	0	32.704	229.45	0	179.14	0	0	548.88	0	1021	0	0	0.39771	0.46241	0	no intact forest	43.75	22.776	no Ia categorized protected forest	0.96709	15.254	no III categorized protected forest	5.7471	no V categorized protected forest	no VI categorized protected forest	20.974	no intact forest	43.75	no protected intact forest	no non-protected intact forest	0.04285	0.048242	no Ia categorized protected forest	0.029571	0.06648	no III categorized protected forest	0.032082	no V categorized protected forest	no VI categorized protected forest	0.038212	no intact forest	0.04285	no protected intact forest	no non-protected intact forest	1.2625	no intact or non-intact forest
Macao	54.704	4.5182	0	0	0	0	0	0	0	0	4.5182	0	4.5182	0	0	0.082594	0	0	no intact forest	0.18679	no protected forest	no Ia categorized protected forest	no Ib categorized protected forest	no II categorized protected forest	no III categorized protected forest	no IV categorized protected forest	no V categorized protected forest	no VI categorized protected forest	0.18679	no intact forest	0.18679	no protected intact forest	no non-protected intact forest	0.041341	no protected forest	no Ia categorized protected forest	no Ib categorized protected forest	no II categorized protected forest	no III categorized protected forest	no IV categorized protected forest	no V categorized protected forest	no VI categorized protected forest	0.041341	no intact forest	0.041341	no protected intact forest	no non-protected intact forest	no protected or non-protected forest	no intact or non-intact forest
Macedonia	24415	8416.3	828.65	0	0	505.83	127.97	8.3394	1.6311	0	7587.6	0	8416.3	0	0	0.34472	0.098458	0	no intact forest	285.55	19.787	no Ia categorized protected forest	no Ib categorized protected forest	5.7155	7.6358	0.11322	0.011472	no VI categorized protected forest	265.76	no intact forest	285.55	no protected intact forest	no non-protected intact forest	0.033928	0.023879	no Ia categorized protected forest	no Ib categorized protected forest	0.011299	0.059669	0.013576	0.0070332	no VI categorized protected forest	0.035026	no intact forest	0.033928	no protected intact forest	no non-protected intact forest	0.68175	no intact or non-intact forest
Madagascar	596150	194500	36043	522.95	0	2621.4	0	2389.5	0	3133.1	158460	17114	177390	12549	4564.9	0.32627	0.18531	0.087989	0.73326	13925	1801.1	20.462	no Ib categorized protected forest	69.204	no III categorized protected forest	80.531	no V categorized protected forest	164.85	12124	317.55	13608	151.17	166.37	0.071593	0.049972	0.039129	no Ib categorized protected forest	0.0264	no III categorized protected forest	0.033702	no V categorized protected forest	0.052615	0.076511	0.018555	0.07671	0.012047	0.036446	0.65313	0.24188
Malawi	95150	24600	10437	0	0	3369.9	0	2340.9	0	0	14163	0	24600	0	0	0.25854	0.42426	0	no intact forest	947.08	294.41	no Ia categorized protected forest	no Ib categorized protected forest	41.596	no III categorized protected forest	11.258	no V categorized protected forest	no VI categorized protected forest	652.67	no intact forest	947.08	no protected intact forest	no non-protected intact forest	0.0385	0.02821	no Ia categorized protected forest	no Ib categorized protected forest	0.012344	no III categorized protected forest	0.0048095	no V categorized protected forest	no VI categorized protected forest	0.046082	no intact forest	0.0385	no protected intact forest	no non-protected intact forest	0.61216	no intact or non-intact forest
Malaysia	334820	295840	32373	4285.4	0	9201.4	0	4032.5	1025.8	527.17	263470	21480	274360	11793	9686.9	0.8836	0.10942	0.072606	0.54903	47014	919.15	107.42	no Ib categorized protected forest	156.54	no III categorized protected forest	49.108	33.908	9.882	46095	612.33	46402	36.548	575.78	0.15892	0.028393	0.025067	no Ib categorized protected forest	0.017013	no III categorized protected forest	0.012178	0.033054	0.018745	0.17495	0.028507	0.16912	0.0030991	0.059439	0.16229	0.16856
Maldives	1958.6	59.162	0	0	0	0	0	0	0	0	59.162	0	59.162	0	0	0.030206	0	0	no intact forest	0.53563	no protected forest	no Ia categorized protected forest	no Ib categorized protected forest	no II categorized protected forest	no III categorized protected forest	no IV categorized protected forest	no V categorized protected forest	no VI categorized protected forest	0.53563	no intact forest	0.53563	no protected intact forest	no non-protected intact forest	0.0090537	no protected forest	no Ia categorized protected forest	no Ib categorized protected forest	no II categorized protected forest	no III categorized protected forest	no IV categorized protected forest	no V categorized protected forest	no VI categorized protected forest	0.0090537	no intact forest	0.0090537	no protected intact forest	no non-protected intact forest	no protected or non-protected forest	no intact or non-intact forest
Mali	1249600	1513	502.9	0	0	0.58769	0	414.69	0	86.273	1010.1	0	1513	0	0	0.0012109	0.33238	0	no intact forest	68.513	19.27	no Ia categorized protected forest	no Ib categorized protected forest	0.40752	no III categorized protected forest	4.6677	no V categorized protected forest	12.842	49.242	no intact forest	68.513	no protected intact forest	no non-protected intact forest	0.045282	0.038318	no Ia categorized protected forest	no Ib categorized protected forest	0.69343	no III categorized protected forest	0.011256	no V categorized protected forest	0.14885	0.048749	no intact forest	0.045282	no protected intact forest	no non-protected intact forest	0.78604	no intact or non-intact forest
Malta	404.27	1.8688	0.93111	0	0.24387	0	0.014662	0.15748	0	0	0.93765	0	1.8688	0	0	0.0046225	0.49825	0	no intact forest	0.15282	0.067127	no Ia categorized protected forest	0.015433	no II categorized protected forest	0.0054043	0.012356	no V categorized protected forest	no VI categorized protected forest	0.085695	no intact forest	0.15282	no protected intact forest	no non-protected intact forest	0.081777	0.072093	no Ia categorized protected forest	0.063285	no II categorized protected forest	0.36858	0.078464	no V categorized protected forest	no VI categorized protected forest	0.091393	no intact forest	0.081777	no protected intact forest	no non-protected intact forest	0.78883	no intact or non-intact forest
Marshall Islands	no data	no data	no data	no data	no data	no data	no data	no data	no data	no data	no data	no data	no data	no data	no data	no data	no data	no data	no data	no data	no data	no data	no data	no data	no data	no data	no data	no data	no data	no data	no data	no data	no data	no data	no data	no data	no data	no data	no data	no data	no data	no data	no data	no data	no data	no data	no data	no data	no data
Martinique	1305.1	763.03	501.96	25.853	0	0	0	3.5238	472.59	0	261.07	0	763.03	0	0	0.58466	0.65785	0	no intact forest	21.682	12.534	0.25635	no Ib categorized protected forest	no II categorized protected forest	no III categorized protected forest	0.00091904	12.276	no VI categorized protected forest	9.1483	no intact forest	21.682	no protected intact forest	no non-protected intact forest	0.028415	0.024969	0.0099158	no Ib categorized protected forest	no II categorized protected forest	no III categorized protected forest	0.00026081	0.025977	no VI categorized protected forest	0.035041	no intact forest	0.028415	no protected intact forest	no non-protected intact forest	0.71256	no intact or non-intact forest
Mauritania	1042100	0.35573	0.0027365	0	0	0	0	0	0	0	0.35299	0	0.35573	0	0	3.4137e-07	0.0076928	0	no intact forest	0.35482	0.0018242	no Ia categorized protected forest	no Ib categorized protected forest	no II categorized protected forest	no III categorized protected forest	no IV categorized protected forest	no V categorized protected forest	no VI categorized protected forest	0.35299	no intact forest	0.35482	no protected intact forest	no non-protected intact forest	0.99744	0.66662	no Ia categorized protected forest	no Ib categorized protected forest	no II categorized protected forest	no III categorized protected forest	no IV categorized protected forest	no V categorized protected forest	no VI categorized protected forest	1	no intact forest	0.99744	no protected intact forest	no non-protected intact forest	0.66662	no intact or non-intact forest
Mauritius	2042.4	892.14	62.703	0	0	53.348	0	0	0	0	829.43	0	892.14	0	0	0.43681	0.070284	0	no intact forest	23.636	0.41899	no Ia categorized protected forest	no Ib categorized protected forest	0.13709	no III categorized protected forest	no IV categorized protected forest	no V categorized protected forest	no VI categorized protected forest	23.217	no intact forest	23.636	no protected intact forest	no non-protected intact forest	0.026493	0.0066822	no Ia categorized protected forest	no Ib categorized protected forest	0.0025698	no III categorized protected forest	no IV categorized protected forest	no V categorized protected forest	no VI categorized protected forest	0.027991	no intact forest	0.026493	no protected intact forest	no non-protected intact forest	0.23873	no intact or non-intact forest
Mayotte	531.21	342.41	31.617	0	0	0	0	8.6743	0	0	310.79	0	342.41	0	0	0.64458	0.092337	0	no intact forest	3.4524	0.3129	no Ia categorized protected forest	no Ib categorized protected forest	no II categorized protected forest	no III categorized protected forest	0.1489	no V categorized protected forest	no VI categorized protected forest	3.1395	no intact forest	3.4524	no protected intact forest	no non-protected intact forest	0.010083	0.0098964	no Ia categorized protected forest	no Ib categorized protected forest	no II categorized protected forest	no III categorized protected forest	0.017166	no V categorized protected forest	no VI categorized protected forest	0.010101	no intact forest	0.010083	no protected intact forest	no non-protected intact forest	0.97971	no intact or non-intact forest
Mexico	1961400	574860	72289	0.40915	0	3379.2	133.56	3.2769	0	32476	502570	14946	559920	11081	3864.2	0.29308	0.12575	0.025999	0.74145	22061	875.72	0.0053846	no Ib categorized protected forest	34.594	0.88906	0.12554	no V categorized protected forest	473.73	21185	34.431	22027	23.259	11.172	0.038376	0.012114	0.01316	no Ib categorized protected forest	0.010237	0.0066564	0.03831	no V categorized protected forest	0.014587	0.042154	0.0023038	0.039339	0.0020989	0.0028912	0.28738	0.058561
Micronesia	187.2	63.768	0	0	0	0	0	0	0	0	63.768	0	63.768	0	0	0.34064	0	0	no intact forest	0.79274	no protected forest	no Ia categorized protected forest	no Ib categorized protected forest	no II categorized protected forest	no III categorized protected forest	no IV categorized protected forest	no V categorized protected forest	no VI categorized protected forest	0.79274	no intact forest	0.79274	no protected intact forest	no non-protected intact forest	0.012432	no protected forest	no Ia categorized protected forest	no Ib categorized protected forest	no II categorized protected forest	no III categorized protected forest	no IV categorized protected forest	no V categorized protected forest	no VI categorized protected forest	0.012432	no intact forest	0.012432	no protected intact forest	no non-protected intact forest	no protected or non-protected forest	no intact or non-intact forest
Moldova	33740	3966.8	31.223	0	0	0	7.5185	0.55538	5.4911	0	3935.5	0	3966.8	0	0	0.11757	0.0078713	0	no intact forest	37.465	0.47922	no Ia categorized protected forest	no Ib categorized protected forest	no II categorized protected forest	0.27622	0.023982	0.005987	no VI categorized protected forest	36.986	no intact forest	37.465	no protected intact forest	no non-protected intact forest	0.0094447	0.015348	no Ia categorized protected forest	no Ib categorized protected forest	no II categorized protected forest	0.036739	0.043181	0.0010903	no VI categorized protected forest	0.0093978	no intact forest	0.0094447	no protected intact forest	no non-protected intact forest	1.6332	no intact or non-intact forest
Monaco	17.378	2.083	0.21791	0	0	0	0	0	0	0	1.8651	0	2.083	0	0	0.11987	0.10461	0	no intact forest	0.015169	0.0048264	no Ia categorized protected forest	no Ib categorized protected forest	no II categorized protected forest	no III categorized protected forest	no IV categorized protected forest	no V categorized protected forest	no VI categorized protected forest	0.010343	no intact forest	0.015169	no protected intact forest	no non-protected intact forest	0.0072822	0.022149	no Ia categorized protected forest	no Ib categorized protected forest	no II categorized protected forest	no III categorized protected forest	no IV categorized protected forest	no V categorized protected forest	no VI categorized protected forest	0.0055453	no intact forest	0.0072822	no protected intact forest	no non-protected intact forest	3.9941	no intact or non-intact forest
Mongolia	1552600	47505	10180	47.553	7048.5	2898.5	25.518	1.0427	0	0	37325	10360	37144	3186.3	7174.2	0.030598	0.21429	0.21809	0.30754	3979.3	1224.4	1.1709	772.6	435.73	2.9547	0.0073726	no V categorized protected forest	no VI categorized protected forest	2754.9	1316.9	2662.4	426.46	890.47	0.083766	0.12028	0.024622	0.10961	0.15033	0.11579	0.0070707	no V categorized protected forest	no VI categorized protected forest	0.073809	0.12711	0.071676	0.13384	0.12412	1.6295	1.7734
Montenegro	13276	6541.3	472.78	0	0	303.42	0	0	0	0	6068.5	0	6541.3	0	0	0.49273	0.072277	0	no intact forest	72.709	4.4845	no Ia categorized protected forest	no Ib categorized protected forest	1.3131	no III categorized protected forest	no IV categorized protected forest	no V categorized protected forest	no VI categorized protected forest	68.224	no intact forest	72.709	no protected intact forest	no non-protected intact forest	0.011115	0.0094853	no Ia categorized protected forest	no Ib categorized protected forest	0.0043276	no III categorized protected forest	no IV categorized protected forest	no V categorized protected forest	no VI categorized protected forest	0.011242	no intact forest	0.011115	no protected intact forest	no non-protected intact forest	0.84371	no intact or non-intact forest
Montserrat	128.63	47.182	0	0	0	0	0	0	0	0	47.182	0	47.182	0	0	0.36681	0	0	no intact forest	1.9591	no protected forest	no Ia categorized protected forest	no Ib categorized protected forest	no II categorized protected forest	no III categorized protected forest	no IV categorized protected forest	no V categorized protected forest	no VI categorized protected forest	1.9591	no intact forest	1.9591	no protected intact forest	no non-protected intact forest	0.041521	no protected forest	no Ia categorized protected forest	no Ib categorized protected forest	no II categorized protected forest	no III categorized protected forest	no IV categorized protected forest	no V categorized protected forest	no VI categorized protected forest	0.041521	no intact forest	0.041521	no protected intact forest	no non-protected intact forest	no protected or non-protected forest	no intact or non-intact forest
Morocco	414120	8222.8	4227.2	0	0	0	0	0	0	0	3995.6	0	8222.8	0	0	0.019856	0.51408	0	no intact forest	259.07	142.07	no Ia categorized protected forest	no Ib categorized protected forest	no II categorized protected forest	no III categorized protected forest	no IV categorized protected forest	no V categorized protected forest	no VI categorized protected forest	117	no intact forest	259.07	no protected intact forest	no non-protected intact forest	0.031506	0.033608	no Ia categorized protected forest	no Ib categorized protected forest	no II categorized protected forest	no III categorized protected forest	no IV categorized protected forest	no V categorized protected forest	no VI categorized protected forest	0.029283	no intact forest	0.031506	no protected intact forest	no non-protected intact forest	1.1477	no intact or non-intact forest
Nepal	147240	53662	9118.3	0	0	2362.9	0	785.61	0.0092572	4866.7	44544	377.65	53284	0	377.65	0.36445	0.16992	0.0070376	0	370.56	49.333	no Ia categorized protected forest	no Ib categorized protected forest	8.1904	no III categorized protected forest	2.7425	0	31.263	321.23	3.6038	366.96	no protected intact forest	3.6038	0.0069055	0.0054104	no Ia categorized protected forest	no Ib categorized protected forest	0.0034662	no III categorized protected forest	0.003491	0	0.0064239	0.0072115	0.0095426	0.0068868	no protected intact forest	0.0095426	0.75024	1.3856
New Caledonia	20606	15020	591.68	50.955	0	97.128	0	243.75	0.075687	0	14428	0	15020	0	0	0.72892	0.039393	0	no intact forest	121.58	7.0785	4.3727	no Ib categorized protected forest	0.66875	no III categorized protected forest	1.0674	0	no VI categorized protected forest	114.51	no intact forest	121.58	no protected intact forest	no non-protected intact forest	0.0080949	0.011963	0.085815	no Ib categorized protected forest	0.0068852	no III categorized protected forest	0.0043791	0	no VI categorized protected forest	0.0079363	no intact forest	0.0080949	no protected intact forest	no non-protected intact forest	1.5074	no intact or non-intact forest
New Zealand	272280	114340	60266	244.65	1578.5	21520	21075	941.98	14224	0	54076	33661	80682	31707	1954.1	0.41994	0.52707	0.29439	0.94195	7651.4	420.01	1.238	1.405	55.481	174.92	89.707	80.509	no VI categorized protected forest	7231.4	63.894	7587.5	59.054	4.8399	0.066916	0.0069692	0.0050602	0.00089011	0.0025781	0.0083	0.095233	0.0056602	no VI categorized protected forest	0.13372	0.0018982	0.094042	0.0018625	0.0024768	0.052116	0.020184
Nicaragua	120710	80369	35949	1282	0	97.907	0	2449.3	0	6681.8	44420	10386	69983	8324.7	2061.6	0.66579	0.4473	0.12923	0.8015	8129.2	3828.4	21.065	no Ib categorized protected forest	3.4445	no III categorized protected forest	136.43	no V categorized protected forest	367.09	4300.8	391.53	7737.6	130.16	261.37	0.10115	0.1065	0.016432	no Ib categorized protected forest	0.035182	no III categorized protected forest	0.055701	no V categorized protected forest	0.054939	0.09682	0.037697	0.11056	0.015636	0.12678	1.0999	0.34095
Niger	1183400	0.12698	0.077009	0	0	0	0	0.019483	0	0	0.049971	0	0.12698	0	0	1.073e-07	0.60647	0	no intact forest	0.074102	0.028763	no Ia categorized protected forest	no Ib categorized protected forest	no II categorized protected forest	no III categorized protected forest	0.0046385	no V categorized protected forest	no VI categorized protected forest	0.045339	no intact forest	0.074102	no protected intact forest	no non-protected intact forest	0.58357	0.3735	no Ia categorized protected forest	no Ib categorized protected forest	no II categorized protected forest	no III categorized protected forest	0.23808	no V categorized protected forest	no VI categorized protected forest	0.90731	no intact forest	0.58357	no protected intact forest	no non-protected intact forest	0.41165	no intact or non-intact forest
Nigeria	908300	139540	29398	0.53142	0	7609.7	0	842.86	0	0	110150	2962.2	136580	2627.1	335.13	0.15363	0.21067	0.021228	0.88686	4635.9	1251.6	0.1312	no Ib categorized protected forest	92.667	no III categorized protected forest	5.533	no V categorized protected forest	no VI categorized protected forest	3384.3	11.583	4624.4	9.8624	1.721	0.033222	0.042575	0.24689	no Ib categorized protected forest	0.012177	no III categorized protected forest	0.0065645	no V categorized protected forest	no VI categorized protected forest	0.030726	0.0039104	0.033858	0.0037541	0.0051354	1.3856	0.1155
Japan	384140	267200	45008	58.807	1776.3	5812.9	0	25.725	35751	0	222190	2170.6	265030	1791.4	379.16	0.69557	0.16844	0.0081235	0.82532	4237.1	429.9	0.021494	18.657	34.576	no III categorized protected forest	0.96557	372.76	no VI categorized protected forest	3807.2	1.1886	4235.9	1.0867	0.10189	0.015858	0.0095516	0.0003655	0.010504	0.0059482	no III categorized protected forest	0.037535	0.010427	no VI categorized protected forest	0.017135	0.00054757	0.015983	0.00060659	0.00026873	0.55743	0.03426
Niue	no data	no data	no data	no data	no data	no data	no data	no data	no data	no data	no data	no data	no data	no data	no data	no data	no data	no data	no data	no data	no data	no data	no data	no data	no data	no data	no data	no data	no data	no data	no data	no data	no data	no data	no data	no data	no data	no data	no data	no data	no data	no data	no data	no data	no data	no data	no data	no data	no data
Norfolk Island	no data	no data	no data	no data	no data	no data	no data	no data	no data	no data	no data	no data	no data	no data	no data	no data	no data	no data	no data	no data	no data	no data	no data	no data	no data	no data	no data	no data	no data	no data	no data	no data	no data	no data	no data	no data	no data	no data	no data	no data	no data	no data	no data	no data	no data	no data	no data	no data	no data
Norway	340880	122190	6701.7	2444.6	7.9395	1780.8	0.26676	506.2	1734.3	1.0939	115490	262.03	121920	111.59	150.44	0.35844	0.054848	0.0021445	0.42588	3505.9	43.519	17.727	0.0094216	8.4993	0.0014893	2.2276	12.995	0.018188	3462.4	1	3504.9	0.21428	0.78573	0.028693	0.0064937	0.0072512	0.0011867	0.0047728	0.0055827	0.0044006	0.0074931	0.016627	0.029981	0.0038164	0.028746	0.0019202	0.0052229	0.21659	0.13276
North Korea	125040	54936	2.9511	0	0	0	0	2.0118	0.93923	0	54933	0	54936	0	0	0.43934	5.3718e-05	0	no intact forest	1523.8	0.0037398	no Ia categorized protected forest	no Ib categorized protected forest	no II categorized protected forest	no III categorized protected forest	0.0037398	0	no VI categorized protected forest	1523.8	no intact forest	1523.8	no protected intact forest	no non-protected intact forest	0.027738	0.0012673	no Ia categorized protected forest	no Ib categorized protected forest	no II categorized protected forest	no III categorized protected forest	0.0018589	0	no VI categorized protected forest	0.027739	no intact forest	0.027738	no protected intact forest	no non-protected intact forest	0.045686	no intact or non-intact forest
Northern Mariana Islands	no data	no data	no data	no data	no data	no data	no data	no data	no data	no data	no data	no data	no data	no data	no data	no data	no data	no data	no data	no data	no data	no data	no data	no data	no data	no data	no data	no data	no data	no data	no data	no data	no data	no data	no data	no data	no data	no data	no data	no data	no data	no data	no data	no data	no data	no data	no data	no data	no data
Oman	310770	0.12543	0	0	0	0	0	0	0	0	0.12543	0	0.12543	0	0	4.0361e-07	0	0	no intact forest	0.00085428	no protected forest	no Ia categorized protected forest	no Ib categorized protected forest	no II categorized protected forest	no III categorized protected forest	no IV categorized protected forest	no V categorized protected forest	no VI categorized protected forest	0.00085428	no intact forest	0.00085428	no protected intact forest	no non-protected intact forest	0.0068108	no protected forest	no Ia categorized protected forest	no Ib categorized protected forest	no II categorized protected forest	no III categorized protected forest	no IV categorized protected forest	no V categorized protected forest	no VI categorized protected forest	0.0068108	no intact forest	0.0068108	no protected intact forest	no non-protected intact forest	no protected or non-protected forest	no intact or non-intact forest
Pakistan	875060	12222	562.54	0	0	0.4847	0	40.393	33.309	0	11659	0	12222	0	0	0.013967	0.046028	0	no intact forest	91.961	2.0839	no Ia categorized protected forest	no Ib categorized protected forest	0	no III categorized protected forest	0.017271	0.053835	no VI categorized protected forest	89.878	no intact forest	91.961	no protected intact forest	no non-protected intact forest	0.0075245	0.0037044	no Ia categorized protected forest	no Ib categorized protected forest	0	no III categorized protected forest	0.00042759	0.0016162	no VI categorized protected forest	0.0077088	no intact forest	0.0075245	no protected intact forest	no non-protected intact forest	0.48054	no intact or non-intact forest
Palau	766.5	418.75	48.791	0	0	0	0	0	0	0	369.96	0	418.75	0	0	0.54632	0.11652	0	no intact forest	5.3339	0.050889	no Ia categorized protected forest	no Ib categorized protected forest	no II categorized protected forest	no III categorized protected forest	no IV categorized protected forest	no V categorized protected forest	no VI categorized protected forest	5.2831	no intact forest	5.3339	no protected intact forest	no non-protected intact forest	0.012738	0.001043	no Ia categorized protected forest	no Ib categorized protected forest	no II categorized protected forest	no III categorized protected forest	no IV categorized protected forest	no V categorized protected forest	no VI categorized protected forest	0.01428	no intact forest	0.012738	no protected intact forest	no non-protected intact forest	0.073039	no intact or non-intact forest
Palestina	6062.3	12.087	0.28779	0	0	0	0	0.016066	0	0	11.799	0	12.087	0	0	0.0019938	0.02381	0	no intact forest	0.20515	0	no Ia categorized protected forest	no Ib categorized protected forest	no II categorized protected forest	no III categorized protected forest	0	no V categorized protected forest	no VI categorized protected forest	0.20515	no intact forest	0.20515	no protected intact forest	no non-protected intact forest	0.016973	0	no Ia categorized protected forest	no Ib categorized protected forest	no II categorized protected forest	no III categorized protected forest	0	no V categorized protected forest	no VI categorized protected forest	0.017387	no intact forest	0.016973	no protected intact forest	no non-protected intact forest	0	no intact or non-intact forest
Panama	78082	58077	19598	0	0	2743.7	39.325	196.36	2.1947	1629.6	38479	14534	43543	9629.3	4905.1	0.7438	0.33745	0.25026	0.66252	2643.5	342.92	no Ia categorized protected forest	no Ib categorized protected forest	26.108	0.27233	1.6688	0.021562	40.43	2300.5	36.718	2606.7	24.589	12.129	0.045516	0.017498	no Ia categorized protected forest	no Ib categorized protected forest	0.0095156	0.0069251	0.0084986	0.0098247	0.024809	0.059786	0.0025263	0.059866	0.0025535	0.0024728	0.29267	0.042199
Papua New Guinea	475830	433090	12269	0	0	4.0519	0.22421	0	0	314.6	420820	161000	272090	4074.4	156920	0.91018	0.02833	0.37174	0.025307	6311.3	121.26	no Ia categorized protected forest	no Ib categorized protected forest	0.049793	0.0056762	no IV categorized protected forest	no V categorized protected forest	7.7222	6190	666.48	5644.8	5.1181	661.36	0.014573	0.0098835	no Ia categorized protected forest	no Ib categorized protected forest	0.012289	0.025316	no IV categorized protected forest	no V categorized protected forest	0.024546	0.014709	0.0041397	0.020746	0.0012562	0.0042146	0.67192	0.19954
Paraguay	398080	257610	18333	87.099	0	8100.9	30.508	687.51	639.55	845.7	239280	43829	213780	6894.7	36934	0.64714	0.071166	0.17013	0.15731	38010	733.11	0.20874	no Ib categorized protected forest	119.19	0.81279	17.02	3.2119	21.222	37277	4147.8	33862	77.155	4070.7	0.14755	0.039988	0.0023966	no Ib categorized protected forest	0.014713	0.026642	0.024757	0.0050221	0.025094	0.15579	0.094637	0.15839	0.01119	0.11021	0.25668	0.59748
Peru	1290800	784370	302790	11.462	0	74364	711.03	35.464	20.57	56024	481580	565920	218450	250780	315140	0.60768	0.38603	0.7215	0.44313	15250	4033.8	0.0037539	no Ib categorized protected forest	174.26	2.3281	0.71588	0.45157	271.67	11216	1754.8	13495	669.21	1085.6	0.019442	0.013322	0.00032752	no Ib categorized protected forest	0.0023434	0.0032743	0.020186	0.021953	0.0048492	0.02329	0.0031008	0.061775	0.0026686	0.0034448	0.57202	0.050195
Philippines	315700	191810	25417	0	19.943	6077.7	102.11	10790	2082.4	5848.5	166390	4980.9	186830	1500.2	3480.7	0.60758	0.13251	0.025968	0.30118	6151.1	798.73	no Ia categorized protected forest	0.38026	71.262	1.7299	564.69	42.522	109.5	5352.3	36.349	6114.7	8.0918	28.257	0.032068	0.031425	no Ia categorized protected forest	0.019067	0.011725	0.016941	0.052333	0.02042	0.018723	0.032166	0.0072977	0.032728	0.005394	0.0081181	0.97694	0.22298
Pitcairn Islands	no data	no data	no data	no data	no data	no data	no data	no data	no data	no data	no data	no data	no data	no data	no data	no data	no data	no data	no data	no data	no data	no data	no data	no data	no data	no data	no data	no data	no data	no data	no data	no data	no data	no data	no data	no data	no data	no data	no data	no data	no data	no data	no data	no data	no data	no data	no data	no data	no data
Poland	311580	107620	51057	0	0.37856	305.11	0.49004	465.64	15502	0	56568	0	107620	0	0	0.34542	0.4744	0	no intact forest	5741.8	2684.6	no Ia categorized protected forest	0	2.4421	0.00062029	12.431	811.75	no VI categorized protected forest	3057.2	no intact forest	5741.8	no protected intact forest	no non-protected intact forest	0.05335	0.05258	no Ia categorized protected forest	0	0.008004	0.0012658	0.026696	0.052363	no VI categorized protected forest	0.054045	no intact forest	0.05335	no protected intact forest	no non-protected intact forest	0.9729	no intact or non-intact forest
Portugal	90360	25987	6333.1	5.2819	11.197	254.14	13.085	144.93	1809.6	91.686	19654	0	25987	0	0	0.2876	0.2437	0	no intact forest	4542.8	782.5	0.030473	0.039237	32.927	0.97394	12.877	183.22	6.0026	3760.3	no intact forest	4542.8	no protected intact forest	no non-protected intact forest	0.17481	0.12356	0.0057693	0.0035043	0.12956	0.074431	0.088852	0.10125	0.06547	0.19132	no intact forest	0.17481	no protected intact forest	no non-protected intact forest	0.64581	no intact or non-intact forest
Puerto Rico	9497.3	5383.3	579.41	0	0	0	0	68.418	229.36	230.35	4803.9	0	5383.3	0	0	0.56682	0.10763	0	no intact forest	131.63	5.4646	no Ia categorized protected forest	no Ib categorized protected forest	no II categorized protected forest	no III categorized protected forest	0.43094	2.5084	1.9211	126.16	no intact forest	131.63	no protected intact forest	no non-protected intact forest	0.024451	0.0094312	no Ia categorized protected forest	no Ib categorized protected forest	no II categorized protected forest	no III categorized protected forest	0.0062986	0.010937	0.00834	0.026262	no intact forest	0.024451	no protected intact forest	no non-protected intact forest	0.35911	no intact or non-intact forest
Qatar	11934	0	0	0	0	0	0	0	0	0	0	0	0	0	0	0	no forest	no forest	no intact forest	no forest	no protected forest	no Ia categorized protected forest	no Ib categorized protected forest	no II categorized protected forest	no III categorized protected forest	no IV categorized protected forest	no V categorized protected forest	no VI categorized protected forest	no non-protected forest	no intact forest	no non-intact forest	no protected intact forest	no non-protected intact forest	no forest	no protected forest	no Ia categorized protected forest	no Ib categorized protected forest	no II categorized protected forest	no III categorized protected forest	no IV categorized protected forest	no V categorized protected forest	no VI categorized protected forest	no non-protected forest	no intact forest	no non-intact forest	no protected intact forest	no non-protected intact forest	no protected or non-protected forest	no intact or non-intact forest
Republic of Congo	341370	292920	30455	0	0	3165.1	0	6969.4	0	0	262470	139180	153740	22592	116590	0.85808	0.10397	0.47514	0.16233	2908.4	103.41	no Ia categorized protected forest	no Ib categorized protected forest	25.725	no III categorized protected forest	34.93	no V categorized protected forest	no VI categorized protected forest	2805	266.31	2642.1	17.864	248.44	0.009929	0.0033953	no Ia categorized protected forest	no Ib categorized protected forest	0.0081277	no III categorized protected forest	0.005012	no V categorized protected forest	no VI categorized protected forest	0.010687	0.0019134	0.017185	0.00079069	0.002131	0.3177	0.11134
Mozambique	782050	398270	66548	0	0	4192.7	0	14710	186.2	1834.4	331720	0	398270	0	0	0.50926	0.16709	0	no intact forest	19653	1997.8	no Ia categorized protected forest	no Ib categorized protected forest	58.469	no III categorized protected forest	178.42	4.4346	59.12	17655	no intact forest	19653	no protected intact forest	no non-protected intact forest	0.049347	0.03002	no Ia categorized protected forest	no Ib categorized protected forest	0.013945	no III categorized protected forest	0.012129	0.023817	0.032229	0.053224	no intact forest	0.049347	no protected intact forest	no non-protected intact forest	0.56404	no intact or non-intact forest
Myanmar	677560	439140	57310	26.494	0	12230	0	29024	57.973	1553.8	381830	50592	388550	20331	30261	0.64813	0.13051	0.11521	0.40187	14469	845.39	0.31625	no Ib categorized protected forest	127.69	no III categorized protected forest	325.17	1.3751	50.037	13624	237.49	14232	80.287	157.2	0.032949	0.014751	0.011937	no Ib categorized protected forest	0.01044	no III categorized protected forest	0.011203	0.023719	0.032204	0.03568	0.0046941	0.036628	0.003949	0.0051948	0.41343	0.12816
Namibia	824450	199.44	98.908	0	0.57113	4.894	0.00088123	0	0.0069745	0.048857	100.53	0	199.44	0	0	0.0002419	0.49594	0	no intact forest	29.689	7.7409	no Ia categorized protected forest	0.0018984	0.56375	0	no IV categorized protected forest	0	0	21.948	no intact forest	29.689	no protected intact forest	no non-protected intact forest	0.14886	0.078263	no Ia categorized protected forest	0.0033239	0.11519	0	no IV categorized protected forest	0	0	0.21833	no intact forest	0.14886	no protected intact forest	no non-protected intact forest	0.35847	no intact or non-intact forest
Nauru	no data	no data	no data	no data	no data	no data	no data	no data	no data	no data	no data	no data	no data	no data	no data	no data	no data	no data	no data	no data	no data	no data	no data	no data	no data	no data	no data	no data	no data	no data	no data	no data	no data	no data	no data	no data	no data	no data	no data	no data	no data	no data	no data	no data	no data	no data	no data	no data	no data
Netherlands	36547	6590.5	2694.2	0	0	365.28	0	1944.3	14.648	1.2057	3896.3	0	6590.5	0	0	0.18033	0.4088	0	no intact forest	160.18	108.92	no Ia categorized protected forest	no Ib categorized protected forest	20.848	no III categorized protected forest	81.451	0.46701	0.018458	51.254	no intact forest	160.18	no protected intact forest	no non-protected intact forest	0.024304	0.040429	no Ia categorized protected forest	no Ib categorized protected forest	0.057076	no III categorized protected forest	0.041892	0.031883	0.015309	0.013154	no intact forest	0.024304	no protected intact forest	no non-protected intact forest	3.0734	no intact or non-intact forest
Netherlands Antilles	986.05	102.75	26.025	0	0	18.974	0	0	0	0	76.727	0	102.75	0	0	0.10421	0.25328	0	no intact forest	1.0762	0.45162	no Ia categorized protected forest	no Ib categorized protected forest	0.40611	no III categorized protected forest	no IV categorized protected forest	no V categorized protected forest	no VI categorized protected forest	0.62458	no intact forest	1.0762	no protected intact forest	no non-protected intact forest	0.010474	0.017353	no Ia categorized protected forest	no Ib categorized protected forest	0.021403	no III categorized protected forest	no IV categorized protected forest	no V categorized protected forest	no VI categorized protected forest	0.0081402	no intact forest	0.010474	no protected intact forest	no non-protected intact forest	2.1318	no intact or non-intact forest
Dominican Republic	48801	26952	8027.8	172.73	26.168	5584.8	245.21	121.28	151.15	1726.4	18924	785.76	26166	761.7	24.055	0.55228	0.29785	0.029154	0.96939	1862.6	361.86	3.4139	2.2301	228.75	19.306	6.6684	9.9223	91.571	1500.8	67.311	1795.3	67.111	0.20047	0.069108	0.045076	0.019764	0.085223	0.040959	0.07873	0.054985	0.065645	0.053041	0.079303	0.085664	0.068611	0.088106	0.008334	0.5684	1.2485
Reunion	2619.5	1837	1554.8	71.293	0	680.91	0	57.033	745.29	0	282.18	0	1837	0	0	0.70128	0.84639	0	no intact forest	31.262	23.472	0.28441	no Ib categorized protected forest	7.5321	no III categorized protected forest	0.50821	15.059	no VI categorized protected forest	7.7905	no intact forest	31.262	no protected intact forest	no non-protected intact forest	0.017018	0.015096	0.0039893	no Ib categorized protected forest	0.011062	no III categorized protected forest	0.0089107	0.020206	no VI categorized protected forest	0.027608	no intact forest	0.017018	no protected intact forest	no non-protected intact forest	0.5468	no intact or non-intact forest
Romania	237220	81819	24913	131.57	0	2258.4	64.138	897.89	6846.8	2.631	56905	641.38	81177	551.12	90.256	0.3449	0.30449	0.007839	0.85928	2285.3	769.11	2.3988	no Ib categorized protected forest	40.877	1.4512	17.581	207.69	0.02883	1516.2	6.3393	2279	4.1065	2.2328	0.027931	0.030872	0.018232	no Ib categorized protected forest	0.0181	0.022625	0.019581	0.030334	0.010958	0.026644	0.0098839	0.028074	0.0074511	0.024739	1.1587	0.35207
Russia	16601000	8082500	886750	110220	0.36168	84836	6742.9	329680	5370.3	180160	7195700	2036300	6046200	298880	1737400	0.48686	0.10971	0.25194	0.14678	325480	35534	3032.2	0.0012873	4894.4	176.45	13643	110.61	7382.7	289950	72310	253170	10197	62112	0.04027	0.040072	0.02751	0.0035592	0.057692	0.026168	0.041384	0.020596	0.040979	0.040294	0.035511	0.041873	0.034118	0.035751	0.99449	0.84807
Rwanda	24367	7592.2	1727.3	0	0	327.01	0	1221.2	0	0	5864.9	0	7592.2	0	0	0.31157	0.22751	0	no intact forest	159.16	17.894	no Ia categorized protected forest	no Ib categorized protected forest	1.3055	no III categorized protected forest	15.725	no V categorized protected forest	no VI categorized protected forest	141.27	no intact forest	159.16	no protected intact forest	no non-protected intact forest	0.020964	0.010359	no Ia categorized protected forest	no Ib categorized protected forest	0.0039923	no III categorized protected forest	0.012877	no V categorized protected forest	no VI categorized protected forest	0.024087	no intact forest	0.020964	no protected intact forest	no non-protected intact forest	0.43009	no intact or non-intact forest
Saint Helena	no data	no data	no data	no data	no data	no data	no data	no data	no data	no data	no data	no data	no data	no data	no data	no data	no data	no data	no data	no data	no data	no data	no data	no data	no data	no data	no data	no data	no data	no data	no data	no data	no data	no data	no data	no data	no data	no data	no data	no data	no data	no data	no data	no data	no data	no data	no data	no data	no data
Saint Kitts and Nevis	331.71	137.49	0	0	0	0	0	0	0	0	137.49	0	137.49	0	0	0.41449	0	0	no intact forest	2.7721	no protected forest	no Ia categorized protected forest	no Ib categorized protected forest	no II categorized protected forest	no III categorized protected forest	no IV categorized protected forest	no V categorized protected forest	no VI categorized protected forest	2.7721	no intact forest	2.7721	no protected intact forest	no non-protected intact forest	0.020162	no protected forest	no Ia categorized protected forest	no Ib categorized protected forest	no II categorized protected forest	no III categorized protected forest	no IV categorized protected forest	no V categorized protected forest	no VI categorized protected forest	0.020162	no intact forest	0.020162	no protected intact forest	no non-protected intact forest	no protected or non-protected forest	no intact or non-intact forest
Saint Pierre and Miquelon	307.56	56.859	0.70441	0	0	0	0	0.70441	0	0	56.155	0	56.859	0	0	0.18487	0.012389	0	no intact forest	0.0032634	0	no Ia categorized protected forest	no Ib categorized protected forest	no II categorized protected forest	no III categorized protected forest	0	no V categorized protected forest	no VI categorized protected forest	0.0032634	no intact forest	0.0032634	no protected intact forest	no non-protected intact forest	5.7395e-05	0	no Ia categorized protected forest	no Ib categorized protected forest	no II categorized protected forest	no III categorized protected forest	0	no V categorized protected forest	no VI categorized protected forest	5.8115e-05	no intact forest	5.7395e-05	no protected intact forest	no non-protected intact forest	0	no intact or non-intact forest
South Africa	1220100	77066	12702	0.008512	150.26	631.63	0.083763	708.69	0.033261	0	64363	0	77066	0	0	0.063164	0.16483	0	no intact forest	9646.5	905.03	0	1.3628	17.718	0	49.836	0.0036943	no VI categorized protected forest	8741.5	no intact forest	9646.5	no protected intact forest	no non-protected intact forest	0.12517	0.071249	0	0.0090696	0.028052	0	0.070321	0.11107	no VI categorized protected forest	0.13581	no intact forest	0.12517	no protected intact forest	no non-protected intact forest	0.52461	no intact or non-intact forest
South Georgia and the South Sandwich Islands	no data	no data	no data	no data	no data	no data	no data	no data	no data	no data	no data	no data	no data	no data	no data	no data	no data	no data	no data	no data	no data	no data	no data	no data	no data	no data	no data	no data	no data	no data	no data	no data	no data	no data	no data	no data	no data	no data	no data	no data	no data	no data	no data	no data	no data	no data	no data	no data	no data
South Korea	106990	55675	5671	60.919	0	1652.6	0	3307.6	473.87	0	50004	0	55675	0	0	0.52037	0.10186	0	no intact forest	1250.1	20.078	0.21548	no Ib categorized protected forest	3.8341	no III categorized protected forest	12.762	2.3177	no VI categorized protected forest	1230	no intact forest	1250.1	no protected intact forest	no non-protected intact forest	0.022453	0.0035404	0.0035371	no Ib categorized protected forest	0.0023201	no III categorized protected forest	0.0038585	0.004891	no VI categorized protected forest	0.024598	no intact forest	0.022453	no protected intact forest	no non-protected intact forest	0.14393	no intact or non-intact forest
Spratly islands	no data	no data	no data	no data	no data	no data	no data	no data	no data	no data	no data	no data	no data	no data	no data	no data	no data	no data	no data	no data	no data	no data	no data	no data	no data	no data	no data	no data	no data	no data	no data	no data	no data	no data	no data	no data	no data	no data	no data	no data	no data	no data	no data	no data	no data	no data	no data	no data	no data
Sri Lanka	67340	41185	13867	386.72	0	3730	0	1371.7	0	0	27319	0	41185	0	0	0.61161	0.33669	0	no intact forest	926.56	172.13	1.5654	no Ib categorized protected forest	16.105	no III categorized protected forest	19.595	no V categorized protected forest	no VI categorized protected forest	754.43	no intact forest	926.56	no protected intact forest	no non-protected intact forest	0.022497	0.012413	0.0040479	no Ib categorized protected forest	0.0043175	no III categorized protected forest	0.014285	no V categorized protected forest	no VI categorized protected forest	0.027616	no intact forest	0.022497	no protected intact forest	no non-protected intact forest	0.44949	no intact or non-intact forest
Sudan	2504400	189850	10436	0	0	10395	0	0.15923	0	13.304	179410	0	189850	0	0	0.075807	0.054972	0	no intact forest	1151.7	15.086	no Ia categorized protected forest	no Ib categorized protected forest	14.947	no III categorized protected forest	0	no V categorized protected forest	0.091409	1136.6	no intact forest	1151.7	no protected intact forest	no non-protected intact forest	0.0060662	0.0014456	no Ia categorized protected forest	no Ib categorized protected forest	0.0014378	no III categorized protected forest	0	no V categorized protected forest	0.0068708	0.006335	no intact forest	0.0060662	no protected intact forest	no non-protected intact forest	0.22819	no intact or non-intact forest
Switzerland	40427	15861	3869.7	58.848	0	1.6349	86.436	1018	2660.8	0	11991	0	15861	0	0	0.39235	0.24397	0	no intact forest	223.36	38.675	0.1419	no Ib categorized protected forest	0	0.78644	12.052	25.057	no VI categorized protected forest	184.69	no intact forest	223.36	no protected intact forest	no non-protected intact forest	0.014082	0.0099942	0.0024114	no Ib categorized protected forest	0	0.0090986	0.011839	0.009417	no VI categorized protected forest	0.015402	no intact forest	0.014082	no protected intact forest	no non-protected intact forest	0.64891	no intact or non-intact forest
Finland	336760	221310	20867	534.61	269.85	2735.5	4.3998	12.899	0	4387.7	200450	4369.8	216940	3792.6	577.16	0.65719	0.094288	0.019745	0.86792	19390	433.03	1.1558	1.1059	12.963	0.018067	0.26585	no V categorized protected forest	16.221	18957	7.5218	19383	2.8783	4.6435	0.087614	0.020752	0.0021619	0.0040984	0.0047387	0.0041063	0.02061	no V categorized protected forest	0.003697	0.094575	0.0017213	0.089345	0.00075892	0.0080454	0.21942	0.019266
Suriname	146510	139690	21378	7.6892	0	326.5	0	2110.5	95.049	847.39	118310	107240	32443	17934	89310	0.95345	0.15304	0.76775	0.16722	722.29	44.454	0.0056957	no Ib categorized protected forest	6.4426	no III categorized protected forest	10.677	1.7026	9.4196	677.83	110.72	611.56	11.97	98.752	0.0051708	0.0020794	0.00074074	no Ib categorized protected forest	0.019732	no III categorized protected forest	0.0050592	0.017913	0.011116	0.0057294	0.0010324	0.018851	0.00066746	0.0011057	0.36294	0.054769
Svalbard and Jan Mayen	no data	no data	no data	no data	no data	no data	no data	no data	no data	no data	no data	no data	no data	no data	no data	no data	no data	no data	no data	no data	no data	no data	no data	no data	no data	no data	no data	no data	no data	no data	no data	no data	no data	no data	no data	no data	no data	no data	no data	no data	no data	no data	no data	no data	no data	no data	no data	no data	no data
Sweden	446020	285260	26576	2462.2	12890	1220.7	155.43	442.68	1768.6	0.089675	258690	6666.8	278600	5269.4	1397.4	0.63958	0.093162	0.023371	0.7904	25416	547.66	70.145	22.774	4.8097	10.061	22.185	110.9	0	24868	17.52	25398	4.9639	12.556	0.089096	0.020608	0.028489	0.0017668	0.0039401	0.064729	0.050116	0.062706	0	0.096132	0.0026279	0.091165	0.00094203	0.0089854	0.21437	0.028826
Swaziland	17274	6444.5	222.92	0	0	0	0	164.61	0	57.511	6221.6	0	6444.5	0	0	0.37309	0.03459	0	no intact forest	757.76	0.82807	no Ia categorized protected forest	no Ib categorized protected forest	no II categorized protected forest	no III categorized protected forest	0.12733	no V categorized protected forest	0.68323	756.93	no intact forest	757.76	no protected intact forest	no non-protected intact forest	0.11758	0.0037147	no Ia categorized protected forest	no Ib categorized protected forest	no II categorized protected forest	no III categorized protected forest	0.00077352	no V categorized protected forest	0.01188	0.12166	no intact forest	0.11758	no protected intact forest	no non-protected intact forest	0.030533	no intact or non-intact forest
Syria	185870	1246.6	0	0	0	0	0	0	0	0	1246.6	0	1246.6	0	0	0.0067066	0	0	no intact forest	82.988	no protected forest	no Ia categorized protected forest	no Ib categorized protected forest	no II categorized protected forest	no III categorized protected forest	no IV categorized protected forest	no V categorized protected forest	no VI categorized protected forest	82.988	no intact forest	82.988	no protected intact forest	no non-protected intact forest	0.066574	no protected forest	no Ia categorized protected forest	no Ib categorized protected forest	no II categorized protected forest	no III categorized protected forest	no IV categorized protected forest	no V categorized protected forest	no VI categorized protected forest	0.066574	no intact forest	0.066574	no protected intact forest	no non-protected intact forest	no protected or non-protected forest	no intact or non-intact forest
Taiwan	37205	23772	4394.8	905.39	0	2942.7	0	0	0	0	19377	0	23772	0	0	0.63895	0.18487	0	no intact forest	261.38	43.43	19.712	no Ib categorized protected forest	18.763	no III categorized protected forest	no IV categorized protected forest	no V categorized protected forest	no VI categorized protected forest	217.95	no intact forest	261.38	no protected intact forest	no non-protected intact forest	0.010995	0.0098822	0.021772	no Ib categorized protected forest	0.0063762	no III categorized protected forest	no IV categorized protected forest	no V categorized protected forest	no VI categorized protected forest	0.011248	no intact forest	0.010995	no protected intact forest	no non-protected intact forest	0.8786	no intact or non-intact forest
Tajikistan	141200	991.8	51.106	29.99	0	11.543	0	8.8093	0	0	940.69	0	991.8	0	0	0.0070239	0.051529	0	no intact forest	3.4926	0.38035	0.29545	no Ib categorized protected forest	0.0096598	no III categorized protected forest	0.047199	no V categorized protected forest	no VI categorized protected forest	3.1122	no intact forest	3.4926	no protected intact forest	no non-protected intact forest	0.0035215	0.0074424	0.0098518	no Ib categorized protected forest	0.00083688	no III categorized protected forest	0.0053578	no V categorized protected forest	no VI categorized protected forest	0.0033085	no intact forest	0.0035215	no protected intact forest	no non-protected intact forest	2.2495	no intact or non-intact forest
Tanzania	892560	364860	139770	0	641.5	13222	0	20981	0	494.92	225090	3457.2	361400	3287.6	169.62	0.40878	0.38307	0.0094755	0.95094	15254	3149	no Ia categorized protected forest	14.937	110.67	no III categorized protected forest	124.92	no V categorized protected forest	25.86	12105	48.014	15206	43.208	4.8057	0.041808	0.02253	no Ia categorized protected forest	0.023285	0.0083703	no III categorized protected forest	0.005954	no V categorized protected forest	0.052251	0.053779	0.013888	0.042075	0.013143	0.028332	0.41893	0.33008
Thailand	516580	208770	94882	27145	0	55428	0	18.505	0.05532	18.49	113890	19716	189050	18575	1141.2	0.40414	0.45448	0.09444	0.94212	10758	1274.9	393.47	no Ib categorized protected forest	820.89	no III categorized protected forest	0.95617	0	0.043025	9483.3	77.456	10681	64.377	13.079	0.051531	0.013436	0.014495	no Ib categorized protected forest	0.01481	no III categorized protected forest	0.051671	0	0.002327	0.083269	0.0039286	0.056496	0.0034658	0.011461	0.16136	0.069537
Democratic Republic of the Congo	2302400	2143700	229590	2231.6	6233.5	34006	0	13.859	0	64688	1914100	643310	1500400	111580	531730	0.93109	0.1071	0.30009	0.17344	58235	2326.2	60.552	48.827	215.25	no III categorized protected forest	0.022761	no V categorized protected forest	676.04	55909	2377.6	55858	133.49	2244.1	0.027165	0.010132	0.027134	0.0078331	0.0063299	no III categorized protected forest	0.0016423	no V categorized protected forest	0.010451	0.029208	0.0036959	0.037228	0.0011964	0.0042204	0.34688	0.099277
East Timor	15468	8005.6	1510.8	0	0	0	0	0	517.72	0	6494.8	0	8005.6	0	0	0.51755	0.18871	0	no intact forest	181.63	36.54	no Ia categorized protected forest	no Ib categorized protected forest	no II categorized protected forest	no III categorized protected forest	no IV categorized protected forest	20.404	no VI categorized protected forest	145.09	no intact forest	181.63	no protected intact forest	no non-protected intact forest	0.022688	0.024187	no Ia categorized protected forest	no Ib categorized protected forest	no II categorized protected forest	no III categorized protected forest	no IV categorized protected forest	0.039412	no VI categorized protected forest	0.022339	no intact forest	0.022688	no protected intact forest	no non-protected intact forest	1.0827	no intact or non-intact forest
Togo	57004	9076.4	1209.5	0	0	673.96	0	173.38	0	0	7866.9	0	9076.4	0	0	0.15922	0.13326	0	no intact forest	435.04	26.052	no Ia categorized protected forest	no Ib categorized protected forest	9.2242	no III categorized protected forest	1.9772	no V categorized protected forest	no VI categorized protected forest	408.99	no intact forest	435.04	no protected intact forest	no non-protected intact forest	0.047931	0.021539	no Ia categorized protected forest	no Ib categorized protected forest	0.013687	no III categorized protected forest	0.011404	no V categorized protected forest	no VI categorized protected forest	0.051989	no intact forest	0.047931	no protected intact forest	no non-protected intact forest	0.4143	no intact or non-intact forest
Tokelau	no data	no data	no data	no data	no data	no data	no data	no data	no data	no data	no data	no data	no data	no data	no data	no data	no data	no data	no data	no data	no data	no data	no data	no data	no data	no data	no data	no data	no data	no data	no data	no data	no data	no data	no data	no data	no data	no data	no data	no data	no data	no data	no data	no data	no data	no data	no data	no data	no data
Tonga	no data	no data	no data	no data	no data	no data	no data	no data	no data	no data	no data	no data	no data	no data	no data	no data	no data	no data	no data	no data	no data	no data	no data	no data	no data	no data	no data	no data	no data	no data	no data	no data	no data	no data	no data	no data	no data	no data	no data	no data	no data	no data	no data	no data	no data	no data	no data	no data	no data
Trinidad and Tobago	5563.9	3963.5	1418.5	0	0	0	0	3.1331	0	0	2545	0	3963.5	0	0	0.71236	0.35788	0	no intact forest	151.79	49.851	no Ia categorized protected forest	no Ib categorized protected forest	no II categorized protected forest	no III categorized protected forest	0.15568	no V categorized protected forest	no VI categorized protected forest	101.94	no intact forest	151.79	no protected intact forest	no non-protected intact forest	0.038296	0.035144	no Ia categorized protected forest	no Ib categorized protected forest	no II categorized protected forest	no III categorized protected forest	0.049688	no V categorized protected forest	no VI categorized protected forest	0.040053	no intact forest	0.038296	no protected intact forest	no non-protected intact forest	0.87743	no intact or non-intact forest
Tunisia	156020	2503	35.43	0	0	9.3779	0	0	0	0	2467.6	0	2503	0	0	0.016043	0.014155	0	no intact forest	90.256	0.10569	no Ia categorized protected forest	no Ib categorized protected forest	0.035516	no III categorized protected forest	no IV categorized protected forest	no V categorized protected forest	no VI categorized protected forest	90.15	no intact forest	90.256	no protected intact forest	no non-protected intact forest	0.036058	0.0029831	no Ia categorized protected forest	no Ib categorized protected forest	0.0037871	no III categorized protected forest	no IV categorized protected forest	no V categorized protected forest	no VI categorized protected forest	0.036533	no intact forest	0.036058	no protected intact forest	no non-protected intact forest	0.081653	no intact or non-intact forest
Turkey	777310	115430	927.71	20.552	0	327.47	0	170.79	12.659	49.46	114510	0	115430	0	0	0.14851	0.0080366	0	no intact forest	2909.2	5.2219	0.0050344	no Ib categorized protected forest	2.8378	no III categorized protected forest	0.35295	0.087251	0.27704	2904	no intact forest	2909.2	no protected intact forest	no non-protected intact forest	0.025202	0.0056288	0.00024495	no Ib categorized protected forest	0.0086659	no III categorized protected forest	0.0020666	0.0068923	0.0056012	0.025361	no intact forest	0.025202	no protected intact forest	no non-protected intact forest	0.22195	no intact or non-intact forest
Turkmenistan	468100	146.7	35.195	21.258	0	0	0	6.2089	0	0	111.5	0	146.7	0	0	0.00031339	0.23991	0	no intact forest	4.8533	1.5439	0.48038	no Ib categorized protected forest	no II categorized protected forest	no III categorized protected forest	0.15815	no V categorized protected forest	no VI categorized protected forest	3.3093	no intact forest	4.8533	no protected intact forest	no non-protected intact forest	0.033083	0.043868	0.022598	no Ib categorized protected forest	no II categorized protected forest	no III categorized protected forest	0.025472	no V categorized protected forest	no VI categorized protected forest	0.029679	no intact forest	0.033083	no protected intact forest	no non-protected intact forest	1.4781	no intact or non-intact forest
Turks and Caicos Islands	1363.7	128.25	27.633	0	0	0	0.44295	15.735	0	0	100.62	0	128.25	0	0	0.094045	0.21547	0	no intact forest	3.7681	0.18895	no Ia categorized protected forest	no Ib categorized protected forest	no II categorized protected forest	0.011471	0.032647	no V categorized protected forest	no VI categorized protected forest	3.5792	no intact forest	3.7681	no protected intact forest	no non-protected intact forest	0.029381	0.0068377	no Ia categorized protected forest	no Ib categorized protected forest	no II categorized protected forest	0.025897	0.0020748	no V categorized protected forest	no VI categorized protected forest	0.035573	no intact forest	0.029381	no protected intact forest	no non-protected intact forest	0.19222	no intact or non-intact forest
Tuvalu	no data	no data	no data	no data	no data	no data	no data	no data	no data	no data	no data	no data	no data	no data	no data	no data	no data	no data	no data	no data	no data	no data	no data	no data	no data	no data	no data	no data	no data	no data	no data	no data	no data	no data	no data	no data	no data	no data	no data	no data	no data	no data	no data	no data	no data	no data	no data	no data	no data
Uganda	208650	106950	18733	0	0	4010.2	1639	141.64	0	739.31	88217	928.41	106020	902.06	26.352	0.51258	0.17515	0.0086809	0.97162	3531.4	564.89	no Ia categorized protected forest	no Ib categorized protected forest	27.506	13.138	0.52423	no V categorized protected forest	20.144	2966.5	9.2045	3522.2	8.59	0.61452	0.033019	0.030156	no Ia categorized protected forest	no Ib categorized protected forest	0.006859	0.0080159	0.0037011	no V categorized protected forest	0.027247	0.033627	0.0099142	0.033221	0.0095226	0.023319	0.89677	0.29843
Ukraine	594630	120370	9983.7	1074.8	0	1970.7	270.61	4046.7	1392.7	6.5764	110390	0	120370	0	0	0.20243	0.08294	0	no intact forest	5504.4	304.47	29.836	no Ib categorized protected forest	64.716	9.3223	148.79	44.799	0.2682	5200	no intact forest	5504.4	no protected intact forest	no non-protected intact forest	0.045728	0.030497	0.027759	no Ib categorized protected forest	0.03284	0.034449	0.036768	0.032168	0.040783	0.047106	no intact forest	0.045728	no protected intact forest	no non-protected intact forest	0.64742	no intact or non-intact forest
United Arab Emirates	81931	0	0	0	0	0	0	0	0	0	0	0	0	0	0	0	no forest	no forest	no intact forest	no forest	no protected forest	no Ia categorized protected forest	no Ib categorized protected forest	no II categorized protected forest	no III categorized protected forest	no IV categorized protected forest	no V categorized protected forest	no VI categorized protected forest	no non-protected forest	no intact forest	no non-intact forest	no protected intact forest	no non-protected intact forest	no forest	no protected forest	no Ia categorized protected forest	no Ib categorized protected forest	no II categorized protected forest	no III categorized protected forest	no IV categorized protected forest	no V categorized protected forest	no VI categorized protected forest	no non-protected forest	no intact forest	no non-intact forest	no protected intact forest	no non-protected intact forest	no protected or non-protected forest	no intact or non-intact forest
United Kingdom	252450	39514	13193	0	0	0	0	3358	8444.7	0	26321	0	39514	0	0	0.15652	0.33389	0	no intact forest	2607.8	934.57	no Ia categorized protected forest	no Ib categorized protected forest	no II categorized protected forest	no III categorized protected forest	307.3	446.03	no VI categorized protected forest	1673.3	no intact forest	2607.8	no protected intact forest	no non-protected intact forest	0.065998	0.070837	no Ia categorized protected forest	no Ib categorized protected forest	no II categorized protected forest	no III categorized protected forest	0.091514	0.052818	no VI categorized protected forest	0.063572	no intact forest	0.065998	no protected intact forest	no non-protected intact forest	1.1143	no intact or non-intact forest
United States	9321300	2935500	425870	3217	106380	28698	12949	138960	96380	16237	2509600	387800	2547700	163000	224800	0.31492	0.14508	0.13211	0.42031	255320	27921	248.46	9817.9	376.58	34.083	10794	4950.4	170.04	227400	36911	218400	16454	20457	0.086977	0.065562	0.077233	0.092289	0.013122	0.0026322	0.077679	0.051364	0.010473	0.090611	0.095182	0.085728	0.10095	0.091001	0.72356	1.1103
United States Minor Outlying Islands	10.555	1.5337	1.5337	0	0	0	0	1.5337	0	0	0	0	1.5337	0	0	0.1453	1	0	no intact forest	1.0321	1.0321	no Ia categorized protected forest	no Ib categorized protected forest	no II categorized protected forest	no III categorized protected forest	1.0321	no V categorized protected forest	no VI categorized protected forest	no non-protected forest	no intact forest	1.0321	no protected intact forest	no non-protected intact forest	0.67294	0.67294	no Ia categorized protected forest	no Ib categorized protected forest	no II categorized protected forest	no III categorized protected forest	0.67294	no V categorized protected forest	no VI categorized protected forest	no non-protected forest	no intact forest	0.67294	no protected intact forest	no non-protected intact forest	no protected or non-protected forest	no intact or non-intact forest
Uruguay	176610	17773	802.33	0	0	3.5185	0	2.8581	323.64	255.95	16971	0	17773	0	0	0.10064	0.045142	0	no intact forest	2115.5	39.26	no Ia categorized protected forest	no Ib categorized protected forest	0.10484	no III categorized protected forest	0.0008263	4.4509	12.934	2076.2	no intact forest	2115.5	no protected intact forest	no non-protected intact forest	0.11903	0.048932	no Ia categorized protected forest	no Ib categorized protected forest	0.029795	no III categorized protected forest	0.00028911	0.013753	0.050531	0.12234	no intact forest	0.11903	no protected intact forest	no non-protected intact forest	0.39997	no intact or non-intact forest
Uzbekistan	437710	1552.9	434.41	113.01	0	318.75	0	2.6514	0	0	1118.4	0	1552.9	0	0	0.0035477	0.27975	0	no intact forest	10.624	0.72952	0.3324	no Ib categorized protected forest	0.38898	no III categorized protected forest	0.0081323	no V categorized protected forest	no VI categorized protected forest	9.8946	no intact forest	10.624	no protected intact forest	no non-protected intact forest	0.0068416	0.0016793	0.0029414	no Ib categorized protected forest	0.0012203	no III categorized protected forest	0.0030671	no V categorized protected forest	no VI categorized protected forest	0.0088467	no intact forest	0.0068416	no protected intact forest	no non-protected intact forest	0.18982	no intact or non-intact forest
Vanuatu	14171	11856	437.33	0	0	0	0	0	0	51.65	11419	700.68	11155	14.03	686.65	0.83663	0.036888	0.0591	0.020023	42.05	0.83935	no Ia categorized protected forest	no Ib categorized protected forest	no II categorized protected forest	no III categorized protected forest	no IV categorized protected forest	no V categorized protected forest	0.033225	41.211	0.23469	41.816	0.00094611	0.23374	0.0035468	0.0019192	no Ia categorized protected forest	no Ib categorized protected forest	no II categorized protected forest	no III categorized protected forest	no IV categorized protected forest	no V categorized protected forest	0.00064327	0.0036091	0.00033494	0.0037485	6.7436e-05	0.00034041	0.53177	0.089353
Vatican City	0.63909	0.038346	0	0	0	0	0	0	0	0	0.038346	0	0.038346	0	0	0.06	0	0	no intact forest	0	no protected forest	no Ia categorized protected forest	no Ib categorized protected forest	no II categorized protected forest	no III categorized protected forest	no IV categorized protected forest	no V categorized protected forest	no VI categorized protected forest	0	no intact forest	0	no protected intact forest	no non-protected intact forest	0	no protected forest	no Ia categorized protected forest	no Ib categorized protected forest	no II categorized protected forest	no III categorized protected forest	no IV categorized protected forest	no V categorized protected forest	no VI categorized protected forest	0	no intact forest	0	no protected intact forest	no non-protected intact forest	no protected or non-protected forest	no intact or non-intact forest
Venezuela	913140	575480	320670	0	0	61007	19854	526.6	68513	132630	254810	308750	266720	224300	84454	0.63022	0.55722	0.53652	0.72647	12318	2759.6	no Ia categorized protected forest	no Ib categorized protected forest	242.29	122.81	15.375	1146.7	866.21	9558.8	443.26	11875	302.1	141.16	0.021405	0.0086059	no Ia categorized protected forest	no Ib categorized protected forest	0.0039715	0.0061856	0.029197	0.016737	0.0065309	0.037513	0.0014356	0.044522	0.0013468	0.0016714	0.22941	0.032245
Vietnam	332750	172640	37068	0	0	2476.9	0	8623.4	935.82	171.3	135570	4113.8	168520	2246.5	1867.3	0.51882	0.21472	0.023829	0.54608	11677	1665.2	no Ia categorized protected forest	no Ib categorized protected forest	74.577	no III categorized protected forest	350.14	43.347	6.0298	10012	10.938	11666	4.388	6.5501	0.06764	0.044922	no Ia categorized protected forest	no Ib categorized protected forest	0.030109	no III categorized protected forest	0.040603	0.04632	0.035199	0.073852	0.0026588	0.069227	0.0019533	0.0035077	0.60827	0.038408
Virgin Islands, U.S.	553.25	196.46	37.905	0	0	32.493	0	0.72734	2.0379	0	158.56	0	196.46	0	0	0.3551	0.19294	0	no intact forest	5.5848	0.17719	no Ia categorized protected forest	no Ib categorized protected forest	0.068587	no III categorized protected forest	0.0063402	0.071524	no VI categorized protected forest	5.4076	no intact forest	5.5848	no protected intact forest	no non-protected intact forest	0.028427	0.0046745	no Ia categorized protected forest	no Ib categorized protected forest	0.0021108	no III categorized protected forest	0.0087171	0.035097	no VI categorized protected forest	0.034105	no intact forest	0.028427	no protected intact forest	no non-protected intact forest	0.13706	no intact or non-intact forest
Wallis and Futuna	no data	no data	no data	no data	no data	no data	no data	no data	no data	no data	no data	no data	no data	no data	no data	no data	no data	no data	no data	no data	no data	no data	no data	no data	no data	no data	no data	no data	no data	no data	no data	no data	no data	no data	no data	no data	no data	no data	no data	no data	no data	no data	no data	no data	no data	no data	no data	no data	no data
Western Sahara	267750	0	0	0	0	0	0	0	0	0	0	0	0	0	0	0	no forest	no forest	no intact forest	no forest	no protected forest	no Ia categorized protected forest	no Ib categorized protected forest	no II categorized protected forest	no III categorized protected forest	no IV categorized protected forest	no V categorized protected forest	no VI categorized protected forest	no non-protected forest	no intact forest	no non-intact forest	no protected intact forest	no non-protected intact forest	no forest	no protected forest	no Ia categorized protected forest	no Ib categorized protected forest	no II categorized protected forest	no III categorized protected forest	no IV categorized protected forest	no V categorized protected forest	no VI categorized protected forest	no non-protected forest	no intact forest	no non-intact forest	no protected intact forest	no non-protected intact forest	no protected or non-protected forest	no intact or non-intact forest
Yemen	453960	4.201	2.7185	0	0	0	0	0	0	0	1.4825	0	4.201	0	0	9.2542e-06	0.6471	0	no intact forest	0.0018508	0.00092908	no Ia categorized protected forest	no Ib categorized protected forest	no II categorized protected forest	no III categorized protected forest	no IV categorized protected forest	no V categorized protected forest	no VI categorized protected forest	0.00092173	no intact forest	0.0018508	no protected intact forest	no non-protected intact forest	0.00044056	0.00034177	no Ia categorized protected forest	no Ib categorized protected forest	no II categorized protected forest	no III categorized protected forest	no IV categorized protected forest	no V categorized protected forest	no VI categorized protected forest	0.00062172	no intact forest	0.00044056	no protected intact forest	no non-protected intact forest	0.54971	no intact or non-intact forest
Zambia	741610	340950	123130	0	0	20761	0	121	0.28677	49755	217820	0	340950	0	0	0.45975	0.36115	0	no intact forest	10200	2209.9	no Ia categorized protected forest	no Ib categorized protected forest	76.119	no III categorized protected forest	11.026	0	766.29	7989.7	no intact forest	10200	no protected intact forest	no non-protected intact forest	0.029915	0.017947	no Ia categorized protected forest	no Ib categorized protected forest	0.0036664	no III categorized protected forest	0.091127	0	0.015401	0.03668	no intact forest	0.029915	no protected intact forest	no non-protected intact forest	0.48929	no intact or non-intact forest
Zimbabwe	388360	29376	6369.1	0	8.3125	613.25	0.031652	19.472	112.96	1218.1	23007	0	29376	0	0	0.075641	0.21681	0	no intact forest	1798.8	265.61	no Ia categorized protected forest	0.021504	18.429	0	0.080486	3.6186	9.9875	1533.2	no intact forest	1798.8	no protected intact forest	no non-protected intact forest	0.061235	0.041703	no Ia categorized protected forest	0.002587	0.03005	0	0.0041334	0.032035	0.0081992	0.066643	no intact forest	0.061235	no protected intact forest	no non-protected intact forest	0.62577	no intact or non-intact forest
Kosovo	10909	3908.4	404.42	0	0	390.13	0.57983	2.7428	10.901	0	3504	0	3908.4	0	0	0.35829	0.10348	0	no intact forest	86.173	4.298	no Ia categorized protected forest	no Ib categorized protected forest	4.218	0	0.037196	0.042811	no VI categorized protected forest	81.875	no intact forest	86.173	no protected intact forest	no non-protected intact forest	0.022048	0.010628	no Ia categorized protected forest	no Ib categorized protected forest	0.010812	0	0.013561	0.0039273	no VI categorized protected forest	0.023367	no intact forest	0.022048	no protected intact forest	no non-protected intact forest	0.45482	no intact or non-intact forest
Saint Vincent and the Grenadines	533.05	297.45	0	0	0	0	0	0	0	0	297.45	0	297.45	0	0	0.55801	0	0	no intact forest	2.9529	no protected forest	no Ia categorized protected forest	no Ib categorized protected forest	no II categorized protected forest	no III categorized protected forest	no IV categorized protected forest	no V categorized protected forest	no VI categorized protected forest	2.9529	no intact forest	2.9529	no protected intact forest	no non-protected intact forest	0.0099274	no protected forest	no Ia categorized protected forest	no Ib categorized protected forest	no II categorized protected forest	no III categorized protected forest	no IV categorized protected forest	no V categorized protected forest	no VI categorized protected forest	0.0099274	no intact forest	0.0099274	no protected intact forest	no non-protected intact forest	no protected or non-protected forest	no intact or non-intact forest
Samoa	no data	no data	no data	no data	no data	no data	no data	no data	no data	no data	no data	no data	no data	no data	no data	no data	no data	no data	no data	no data	no data	no data	no data	no data	no data	no data	no data	no data	no data	no data	no data	no data	no data	no data	no data	no data	no data	no data	no data	no data	no data	no data	no data	no data	no data	no data	no data	no data	no data
San Marino	61.854	10.029	0	0	0	0	0	0	0	0	10.029	0	10.029	0	0	0.16214	0	0	no intact forest	0.028868	no protected forest	no Ia categorized protected forest	no Ib categorized protected forest	no II categorized protected forest	no III categorized protected forest	no IV categorized protected forest	no V categorized protected forest	no VI categorized protected forest	0.028868	no intact forest	0.028868	no protected intact forest	no non-protected intact forest	0.0028786	no protected forest	no Ia categorized protected forest	no Ib categorized protected forest	no II categorized protected forest	no III categorized protected forest	no IV categorized protected forest	no V categorized protected forest	no VI categorized protected forest	0.0028786	no intact forest	0.0028786	no protected intact forest	no non-protected intact forest	no protected or non-protected forest	no intact or non-intact forest
Saint Lucia	691.63	514.69	94.894	0	0	0	0	0	0	77.991	419.79	0	514.69	0	0	0.74417	0.18437	0	no intact forest	6.374	0.48714	no Ia categorized protected forest	no Ib categorized protected forest	no II categorized protected forest	no III categorized protected forest	no IV categorized protected forest	no V categorized protected forest	0.36533	5.8869	no intact forest	6.374	no protected intact forest	no non-protected intact forest	0.012384	0.0051335	no Ia categorized protected forest	no Ib categorized protected forest	no II categorized protected forest	no III categorized protected forest	no IV categorized protected forest	no V categorized protected forest	0.0046842	0.014023	no intact forest	0.012384	no protected intact forest	no non-protected intact forest	0.36607	no intact or non-intact forest
Sao Tome and Principe	787.22	145.92	54.037	0	0	0	0	0	0	0	91.886	0	145.92	0	0	0.18537	0.37031	0	no intact forest	0.78247	0.015196	no Ia categorized protected forest	no Ib categorized protected forest	no II categorized protected forest	no III categorized protected forest	no IV categorized protected forest	no V categorized protected forest	no VI categorized protected forest	0.76728	no intact forest	0.78247	no protected intact forest	no non-protected intact forest	0.0053622	0.00028121	no Ia categorized protected forest	no Ib categorized protected forest	no II categorized protected forest	no III categorized protected forest	no IV categorized protected forest	no V categorized protected forest	no VI categorized protected forest	0.0083503	no intact forest	0.0053622	no protected intact forest	no non-protected intact forest	0.033677	no intact or non-intact forest
Saudi Arabia	1912900	0.073293	0.07239	0	0	0	0	0	0	0.07239	0.00090307	0	0.073293	0	0	3.8315e-08	0.98768	0	no intact forest	0	0	no Ia categorized protected forest	no Ib categorized protected forest	no II categorized protected forest	no III categorized protected forest	no IV categorized protected forest	no V categorized protected forest	0	0	no intact forest	0	no protected intact forest	no non-protected intact forest	0	0	no Ia categorized protected forest	no Ib categorized protected forest	no II categorized protected forest	no III categorized protected forest	no IV categorized protected forest	no V categorized protected forest	0	0	no intact forest	0	no protected intact forest	no non-protected intact forest	no protected or non-protected forest	no intact or non-intact forest
Senegal	196520	2902	795.64	0	0	20.894	0	0	0	0	2106.4	0	2902	0	0	0.014767	0.27417	0	no intact forest	35.614	3.2931	no Ia categorized protected forest	no Ib categorized protected forest	0.060325	no III categorized protected forest	no IV categorized protected forest	no V categorized protected forest	no VI categorized protected forest	32.321	no intact forest	35.614	no protected intact forest	no non-protected intact forest	0.012272	0.004139	no Ia categorized protected forest	no Ib categorized protected forest	0.0028873	no III categorized protected forest	no IV categorized protected forest	no V categorized protected forest	no VI categorized protected forest	0.015344	no intact forest	0.012272	no protected intact forest	no non-protected intact forest	0.26975	no intact or non-intact forest
Serbia	77769	28899	3309.1	1.2218	0.61727	160.61	62.041	1012.2	1087.3	101.06	25590	0	28899	0	0	0.3716	0.11451	0	no intact forest	261.81	49.137	0	0.0034295	0.22064	0.15029	30.298	9.5112	2.7793	212.67	no intact forest	261.81	no protected intact forest	no non-protected intact forest	0.0090594	0.014849	0	0.0055559	0.0013737	0.0024224	0.029933	0.0087474	0.027501	0.0083108	no intact forest	0.0090594	no protected intact forest	no non-protected intact forest	1.7867	no intact or non-intact forest
Seychelles	455.31	80.712	77.801	0	0	0	0	0	0	0	2.911	0	80.712	0	0	0.17727	0.96393	0	no intact forest	0.014996	0.014059	no Ia categorized protected forest	no Ib categorized protected forest	no II categorized protected forest	no III categorized protected forest	no IV categorized protected forest	no V categorized protected forest	no VI categorized protected forest	0.00093718	no intact forest	0.014996	no protected intact forest	no non-protected intact forest	0.00018579	0.0001807	no Ia categorized protected forest	no Ib categorized protected forest	no II categorized protected forest	no III categorized protected forest	no IV categorized protected forest	no V categorized protected forest	no VI categorized protected forest	0.00032195	no intact forest	0.00018579	no protected intact forest	no non-protected intact forest	0.56127	no intact or non-intact forest
Sierra Leone	73213	61870	3845.6	0	0	1935.2	0	12.405	0	209.53	58024	0	61870	0	0	0.84506	0.062156	0	no intact forest	1948.5	122.45	no Ia categorized protected forest	no Ib categorized protected forest	10.844	no III categorized protected forest	0.056507	no V categorized protected forest	6.1099	1826	no intact forest	1948.5	no protected intact forest	no non-protected intact forest	0.031493	0.031841	no Ia categorized protected forest	no Ib categorized protected forest	0.0056037	no III categorized protected forest	0.0045552	no V categorized protected forest	0.02916	0.03147	no intact forest	0.031493	no protected intact forest	no non-protected intact forest	1.0118	no intact or non-intact forest
Singapore	947.76	200.58	23.881	0	23.673	0	0.20796	0	0	0	176.7	0	200.58	0	0	0.21164	0.11906	0	no intact forest	8.6067	0.12344	no Ia categorized protected forest	0.11679	no II categorized protected forest	0.0066471	no IV categorized protected forest	no V categorized protected forest	no VI categorized protected forest	8.4833	no intact forest	8.6067	no protected intact forest	no non-protected intact forest	0.042909	0.005169	no Ia categorized protected forest	0.0049336	no II categorized protected forest	0.031963	no IV categorized protected forest	no V categorized protected forest	no VI categorized protected forest	0.04801	no intact forest	0.042909	no protected intact forest	no non-protected intact forest	0.10767	no intact or non-intact forest
Slovakia	48955	24348	12716	0	917.04	1733.7	1175.9	663.86	102.47	0	11632	0	24348	0	0	0.49735	0.52225	0	no intact forest	1227.8	715.24	no Ia categorized protected forest	69.896	57.255	30.618	78.058	2.7922	no VI categorized protected forest	512.56	no intact forest	1227.8	no protected intact forest	no non-protected intact forest	0.050427	0.056248	no Ia categorized protected forest	0.076219	0.033026	0.026037	0.11758	0.027249	no VI categorized protected forest	0.044064	no intact forest	0.050427	no protected intact forest	no non-protected intact forest	1.2765	no intact or non-intact forest
Slovenia	19977	13144	7927.7	0	0	0.48696	22.072	2.0773	186.25	0	5216.5	0	13144	0	0	0.65798	0.60313	0	no intact forest	159.68	102.66	no Ia categorized protected forest	no Ib categorized protected forest	0	0.13149	0.0032963	1.3666	no VI categorized protected forest	57.025	no intact forest	159.68	no protected intact forest	no non-protected intact forest	0.012148	0.012949	no Ia categorized protected forest	no Ib categorized protected forest	0	0.0059574	0.0015869	0.0073375	no VI categorized protected forest	0.010932	no intact forest	0.012148	no protected intact forest	no non-protected intact forest	1.1845	no intact or non-intact forest
Solomon Islands	34375	27498	458.52	0	0	0	0	0	121.87	0.9203	27040	8480.1	19018	0.84747	8479.2	0.79996	0.016675	0.30838	9.9937e-05	628.92	7.8788	no Ia categorized protected forest	no Ib categorized protected forest	no II categorized protected forest	no III categorized protected forest	no IV categorized protected forest	0.50237	0.015072	621.04	65.169	563.75	0.037665	65.132	0.022871	0.017183	no Ia categorized protected forest	no Ib categorized protected forest	no II categorized protected forest	no III categorized protected forest	no IV categorized protected forest	0.0041221	0.016377	0.022967	0.007685	0.029642	0.044444	0.0076813	0.74815	0.25926
Somalia	635070	1746.3	313.59	0	0	0	0	0	0	0	1432.7	0	1746.3	0	0	0.0027498	0.17957	0	no intact forest	34.294	1.6361	no Ia categorized protected forest	no Ib categorized protected forest	no II categorized protected forest	no III categorized protected forest	no IV categorized protected forest	no V categorized protected forest	no VI categorized protected forest	32.658	no intact forest	34.294	no protected intact forest	no non-protected intact forest	0.019638	0.0052173	no Ia categorized protected forest	no Ib categorized protected forest	no II categorized protected forest	no III categorized protected forest	no IV categorized protected forest	no V categorized protected forest	no VI categorized protected forest	0.022794	no intact forest	0.019638	no protected intact forest	no non-protected intact forest	0.22889	no intact or non-intact forest
Global	1.31157e+08	4.25625e+07	8.06838e+06	347731	286428	1.33601e+06	115596	888081	722448	1.20607e+06	3.4494e+07	1.07174e+07	3.18451e+07	3.69309e+06	7.02425e+06	0.324515	0.189566	0.251805	0.344588	2.14406e+06	218567	9960.31	18678.9	28067.6	3227.46	32909.4	28907.3	22953.7	1.9255e+06	269159	1.8749e+06	54985.5	214173	0.0503744	0.0270893	0.0286437	0.0652131	0.0210085	0.0279201	0.0370567	0.040013	0.0190319	0.0558214	0.0251141	0.0588758	0.0148887	0.0304906	0.485286	0.426561
[truncated: 1 more columns]
